# Supplementary material for: Outcome and factors associated with undernutrition among children with congenital heart disease
Source: PLoS One. 2023 Feb 23;18(2):e0281753. doi: 10.1371/journal.pone.0281753 (PMC9949631; doi:10.1371/journal.pone.0281753)
Supplement: S1 Dataset — (XLSX) [file pone.0281753.s001.xlsx]

## Sheet: Sheet1
DIAGNOSIS	TYPE	DELAY	DX_AGE	CHD	PH	SYNDROMIC	MAT_AGE	MAT_EDU	GES_AGE	FIRST_CHILD	BW	BW_TYPE	OUTCOME	WAST	UNDER	STUNT
VSD	Acyanotic	No-Delay	<5 years old	Non-CHF	PH	Syndrome	<25 years old	>=12 years	Preterm	Child >1	2500	Normal	Survive	Wasting	Underweight	Stunting
PDA	Acyanotic	Delay	<5 years old	Non-CHF	Non-PH	Syndrome	<25 years old	<12 years	Aterm	Child >1	2800	Normal	Survive	Normal	Underweight	Stunting
PDA	Acyanotic	No-Delay	<5 years old	CHF	Non-PH	Non-Syndrome	<25 years old	<12 years	Preterm	First child	2500	Normal	Survive	Wasting	Underweight	Stunting
ASD	Acyanotic	No-Delay	<5 years old	Non-CHF	Non-PH	Non-Syndrome	>=2‎5 years old	<12 years	Preterm	First child	2100	LBW	Survive	Normal	Underweight	Normal
PULMONARY STENOSIS	Acyanotic	No-Delay	<5 years old	Non-CHF	Non-PH	Non-Syndrome	<25 years old	<12 years	Aterm	Child >1	3800	Normal	Survive	Normal	Normal	Normal
PDA	Acyanotic	Delay	>=5 years old	Non-CHF	Non-PH	Non-Syndrome	<25 years old	<12 years	Aterm	Child >1	3500	Normal	Survive	Normal	Normal	Stunting
ASD	Acyanotic	Delay	>=5 years old	CHF	PH	Non-Syndrome	<25 years old	<12 years	Preterm	First child	1900	LBW	Survive	Normal	Underweight	Stunting
DORV	Cyanotic	Delay	<5 years old	Non-CHF	Non-PH	Non-Syndrome	<25 years old	>=12 years	Aterm	First child	2100	LBW	Survive	Normal	Normal	Stunting
VSD	Acyanotic	Delay	>=5 years old	CHF	PH	Non-Syndrome	<25 years old	>=12 years	Aterm	First child	2500	Normal	Survive	Normal		Stunting
ASD	Acyanotic	Delay	>=5 years old	CHF	PH	Non-Syndrome	<25 years old	>=12 years	Aterm	First child	2500	Normal	Survive	Wasting		Normal
VSD	Acyanotic	No-Delay	<5 years old	CHF	Non-PH	Non-Syndrome	<25 years old	<12 years	Aterm	Child >1	3200	Normal	Survive	Normal	Normal	Normal
PDA	Acyanotic	Delay	<5 years old	CHF	Non-PH	Non-Syndrome	<25 years old	>=12 years	Aterm	Child >1	2650	Normal	Survive	Wasting	Underweight	Stunting
VSD	Acyanotic	No-Delay	<5 years old	Non-CHF	Non-PH	Non-Syndrome	<25 years old	<12 years	Preterm	Child >1	2250	LBW	Survive	Normal	Normal	Normal
DORV	Cyanotic	Delay	<5 years old	Non-CHF	Non-PH	Non-Syndrome	>=2‎5 years old	<12 years	Aterm	First child	2700	Normal	Survive	Normal	Underweight	Stunting
PDA	Acyanotic	Delay	<5 years old	CHF	Non-PH	Non-Syndrome	<25 years old	<12 years	Aterm	First child	3200	Normal	Survive	Normal	Normal	Normal
MITRAL ATRESIA	Cyanotic	Delay	<5 years old	Non-CHF	Non-PH	Non-Syndrome	<25 years old	<12 years	Aterm	First child	2700	Normal	Survive	Wasting	Underweight	Normal
AORTIC STENOSIS	Acyanotic	Delay	>=5 years old	CHF	Non-PH	Non-Syndrome	<25 years old	>=12 years	Aterm	Child >1	1400	LBW	Survive	Wasting		Stunting
PDA	Acyanotic	No-Delay	<5 years old	Non-CHF	Non-PH	Non-Syndrome	<25 years old	<12 years	Preterm	First child	2500	Normal	Survive	Wasting	Normal	Normal
DORV	Cyanotic	Delay	>=5 years old	Non-CHF	Non-PH	Non-Syndrome	<25 years old	>=12 years	Aterm	Child >1	3000	Normal	Survive	Normal		Stunting
PULMONARY ATRESIA	Cyanotic	Delay	>=5 years old	Non-CHF	Non-PH	Syndrome	<25 years old	>=12 years	Aterm	First child	2000	LBW	Survive	Normal	Underweight	Stunting
PULMONARY STENOSIS	Acyanotic	Delay	>=5 years old	Non-CHF	Non-PH	Non-Syndrome	<25 years old	>=12 years	Preterm	Child >1	1600	LBW	Survive	Wasting		Stunting
PDA	Acyanotic	Delay	>=5 years old	CHF	PH	Non-Syndrome	<25 years old	>=12 years	Aterm	Child >1	4000	Normal	Survive	Normal	Normal	Normal
TRICUSPID ATRESIA	Cyanotic	Delay	>=5 years old	Non-CHF	Non-PH	Non-Syndrome	<25 years old	>=12 years	Aterm	Child >1	2700	Normal	Survive	Wasting		Stunting
ASD	Acyanotic	Delay	>=5 years old	CHF	PH	Non-Syndrome	<25 years old	>=12 years	Aterm	Child >1	3200	Normal	Survive	Wasting	Underweight	Stunting
ASD	Acyanotic	Delay	>=5 years old	CHF	PH	Non-Syndrome	<25 years old	>=12 years	Aterm	Child >1	3200	Normal	Survive	Normal		Stunting
TRUNCUS ARTERIOSUS	Cyanotic	Delay	<5 years old	CHF	Non-PH	Non-Syndrome	<25 years old	<12 years	Aterm	Child >1	3500	Normal	Death	Wasting	Underweight	Stunting
VSD	Acyanotic	Delay	<5 years old	Non-CHF	Non-PH	Non-Syndrome	>=2‎5 years old	>=12 years	Aterm	First child	3200	Normal	Survive	Normal	Normal	Normal
VSD	Acyanotic	Delay	<5 years old	Non-CHF	Non-PH	Syndrome	<25 years old	>=12 years	Aterm	Child >1	3000	Normal	Survive	Normal	Normal	Stunting
VSD	Acyanotic	Delay	>=5 years old	Non-CHF	Non-PH	Non-Syndrome	<25 years old	<12 years	Aterm	Child >1	3500	Normal	Survive	Wasting	Underweight	Stunting
PENTALOGY OF FALLOT	Cyanotic	No-Delay	<5 years old	Non-CHF	Non-PH	Non-Syndrome	<25 years old	<12 years	Aterm	Child >1	2200	LBW	Survive	Wasting	Underweight	Stunting
ASD	Acyanotic	No-Delay	<5 years old	Non-CHF	Non-PH	Non-Syndrome	>=2‎5 years old	<12 years	Preterm	First child	2900	Normal	Survive	Normal	Normal	Normal
PDA	Acyanotic	No-Delay	<5 years old	Non-CHF	Non-PH	Syndrome	<25 years old	<12 years	Aterm	Child >1	3100	Normal	Survive	Normal	Normal	Normal
VSD	Acyanotic	Delay	>=5 years old	Non-CHF	Non-PH	Non-Syndrome	<25 years old	>=12 years	Preterm	First child	2000	LBW	Survive	Normal	Underweight	Stunting
VSD	Acyanotic	Delay	<5 years old	Non-CHF	Non-PH	Non-Syndrome	<25 years old	<12 years	Aterm	Child >1	3200	Normal	Survive	Normal	Underweight	Stunting
VSD	Acyanotic	No-Delay	<5 years old	Non-CHF	PH	Syndrome	<25 years old	>=12 years	Aterm	Child >1	1300	LBW	Survive		Underweight	Stunting
PULMONARY ATRESIA	Cyanotic	Delay	<5 years old	Non-CHF	Non-PH	Non-Syndrome	<25 years old	>=12 years	Aterm	Child >1	2600	Normal	Survive	Wasting	Underweight	Stunting
VSD	Acyanotic	No-Delay	<5 years old	Non-CHF	Non-PH	Non-Syndrome	<25 years old	<12 years	Aterm	Child >1	3100	Normal	Survive	Normal	Normal	Normal
VSD	Acyanotic	No-Delay	<5 years old	Non-CHF	Non-PH	Non-Syndrome	>=2‎5 years old	>=12 years	Aterm	First child	2400	LBW	Survive	Normal	Normal	Normal
VSD	Acyanotic	No-Delay	<5 years old	Non-CHF	Non-PH	Non-Syndrome	<25 years old	<12 years	Aterm	First child	3100	Normal	Survive	Normal	Normal	Normal
TETRALOGY OF FALLOT	Cyanotic	Delay	<5 years old	Non-CHF	Non-PH	Non-Syndrome	>=2‎5 years old	<12 years	Aterm	Child >1	3800	Normal	Survive	Normal	Normal	Normal
TETRALOGY OF FALLOT	Cyanotic	Delay	<5 years old	Non-CHF	Non-PH	Non-Syndrome	<25 years old	>=12 years	Aterm	Child >1	4300	Normal	Survive	Normal	Underweight	Stunting
VSD	Acyanotic	Delay	<5 years old	CHF	Non-PH	Non-Syndrome	<25 years old	<12 years	Aterm	Child >1	3400	Normal	Survive	Normal	Normal	Normal
VSD	Acyanotic	Delay	<5 years old	CHF	Non-PH	Non-Syndrome	<25 years old	<12 years	Aterm	Child >1	4200	Normal	Survive	Normal	Normal	Normal
PDA	Acyanotic	Delay	<5 years old	CHF	Non-PH	Non-Syndrome	<25 years old	<12 years	Aterm	First child	2800	Normal	Survive	Wasting	Underweight	Normal
PULMONARY STENOSIS	Acyanotic	No-Delay	<5 years old	Non-CHF	Non-PH	Non-Syndrome	<25 years old	<12 years	Aterm	Child >1	3750	Normal	Survive	Normal	Underweight	Stunting
ASD	Acyanotic	Delay	>=5 years old	CHF	PH	Non-Syndrome	<25 years old	>=12 years	Aterm	Child >1	2600	Normal	Survive	Wasting	Underweight	Normal
PDA	Acyanotic	Delay	<5 years old	CHF	Non-PH	Non-Syndrome	<25 years old	<12 years	Aterm	Child >1	3300	Normal	Survive	Normal	Normal	Stunting
PULMONARY ATRESIA	Cyanotic	Delay	<5 years old	Non-CHF	Non-PH	Non-Syndrome	<25 years old	<12 years	Aterm	Child >1	2500	Normal	Survive	Normal	Underweight	Stunting
PDA	Acyanotic	No-Delay	<5 years old	Non-CHF	Non-PH	Non-Syndrome	<25 years old	>=12 years	Preterm	Child >1	2300	LBW	Survive	Normal	Normal	Normal
PDA	Acyanotic	No-Delay	<5 years old	Non-CHF	Non-PH	Syndrome	<25 years old	<12 years	Preterm	First child	2140	LBW	Death	Wasting	Underweight	Stunting
VSD	Acyanotic	Delay	<5 years old	Non-CHF	Non-PH	Non-Syndrome	<25 years old	>=12 years	Preterm	Child >1	2400	LBW	Survive	Normal	Underweight	Stunting
PDA	Acyanotic	Delay	<5 years old	CHF	Non-PH	Non-Syndrome	>=2‎5 years old	>=12 years	Aterm	First child	2300	LBW	Survive	Normal	Normal	Normal
PDA	Acyanotic	Delay	<5 years old	CHF	PH	Non-Syndrome	<25 years old	>=12 years	Aterm	Child >1	2800	Normal	Survive	Wasting	Underweight	Normal
AORTIC STENOSIS	Acyanotic	Delay	<5 years old	Non-CHF	Non-PH	Non-Syndrome	>=2‎5 years old	<12 years	Aterm	First child	3000	Normal	Survive	Wasting	Normal	Normal
ASD	Acyanotic	No-Delay	<5 years old	Non-CHF	Non-PH	Non-Syndrome	<25 years old	<12 years	Aterm	First child	2900	Normal	Survive	Normal	Normal	Normal
ASD	Acyanotic	Delay	<5 years old	Non-CHF	Non-PH	Non-Syndrome	<25 years old	>=12 years	Preterm	First child	2300	LBW	Survive	Normal	Normal	Stunting
PDA	Acyanotic	Delay	>=5 years old	CHF	Non-PH	Syndrome	<25 years old	>=12 years	Aterm	Child >1	2600	Normal	Survive	Normal	Underweight	Stunting
PULMONARY ATRESIA	Cyanotic	No-Delay	<5 years old	Non-CHF	Non-PH	Non-Syndrome	<25 years old	<12 years	Aterm	First child	2420	LBW	Survive	Normal	Underweight	Stunting
PDA	Acyanotic	No-Delay	<5 years old	Non-CHF	Non-PH	Non-Syndrome	>=2‎5 years old	<12 years	Preterm	First child	2200	LBW	Survive	Wasting	Normal	Normal
PDA	Acyanotic	No-Delay	<5 years old	CHF	Non-PH	Non-Syndrome	<25 years old	<12 years	Aterm	Child >1	2900	Normal	Survive	Normal	Normal	Normal
PDA	Acyanotic	No-Delay	<5 years old	Non-CHF	Non-PH	Non-Syndrome	<25 years old	<12 years	Preterm	First child	1120	LBW	Survive	Normal	Underweight	Stunting
PDA	Acyanotic	Delay	<5 years old	CHF	PH	Non-Syndrome	<25 years old	>=12 years	Aterm	Child >1	2700	Normal	Survive	Wasting	Underweight	Stunting
TETRALOGY OF FALLOT	Cyanotic	Delay	<5 years old	Non-CHF	Non-PH	Non-Syndrome	>=2‎5 years old	<12 years	Aterm	First child	3400	Normal	Death	Normal	Normal	Stunting
VSD	Acyanotic	Delay	<5 years old	CHF	PH	Syndrome	<25 years old	>=12 years	Aterm	Child >1	2800	Normal	Survive	Normal	Underweight	Stunting
PDA	Acyanotic	No-Delay	<5 years old	Non-CHF	PH	Non-Syndrome	<25 years old	<12 years	Aterm	First child	2700	Normal	Survive	Normal	Normal	Stunting
VSD	Acyanotic	No-Delay	<5 years old	CHF	Non-PH	Syndrome	<25 years old	<12 years	Aterm	First child	3500	Normal	Survive	Normal	Normal	Normal
PDA	Acyanotic	No-Delay	<5 years old	Non-CHF	Non-PH	Syndrome	<25 years old	<12 years	Aterm	Child >1	1770	LBW	Survive		Underweight	Stunting
PULMONARY ATRESIA	Cyanotic	No-Delay	<5 years old	Non-CHF	Non-PH	Non-Syndrome	<25 years old	>=12 years	Aterm	Child >1	3700	Normal	Death	Normal	Normal	Normal
ASD	Acyanotic	Delay	<5 years old	Non-CHF	Non-PH	Non-Syndrome	<25 years old	<12 years	Aterm	First child	2700	Normal	Survive	Wasting	Underweight	Stunting
ASD	Acyanotic	Delay	>=5 years old	Non-CHF	Non-PH	Non-Syndrome	<25 years old	<12 years	Aterm	Child >1	3200	Normal	Survive	Wasting	Underweight	Normal
ASD	Acyanotic	No-Delay	<5 years old	Non-CHF	Non-PH	Non-Syndrome	<25 years old	>=12 years	Preterm	Child >1	2000	LBW	Survive	Normal	Normal	Normal
D-TGA	Cyanotic	No-Delay	<5 years old	Non-CHF	Non-PH	Non-Syndrome	>=2‎5 years old	>=12 years	Aterm	First child	3140	Normal	Survive	Normal	Normal	Normal
ASD	Acyanotic	No-Delay	<5 years old	Non-CHF	Non-PH	Syndrome	<25 years old	<12 years	Preterm	First child	2200	LBW	Survive		Normal	Normal
VSD	Acyanotic	No-Delay	<5 years old	Non-CHF	Non-PH	Syndrome	<25 years old	<12 years	Aterm	Child >1	1900	LBW	Survive		Underweight	Stunting
VSD	Acyanotic	No-Delay	<5 years old	Non-CHF	Non-PH	Syndrome	<25 years old	<12 years	Aterm	Child >1	2800	Normal	Survive	Wasting	Underweight	Stunting
PDA	Acyanotic	Delay	<5 years old	Non-CHF	Non-PH	Non-Syndrome	<25 years old	<12 years	Aterm	Child >1	2900	Normal	Survive	Normal	Underweight	Stunting
ASD	Acyanotic	No-Delay	<5 years old	Non-CHF	Non-PH	Non-Syndrome	<25 years old	<12 years	Preterm	First child	1500	LBW	Survive	Normal	Normal	Normal
VSD	Acyanotic	No-Delay	<5 years old	Non-CHF	Non-PH	Non-Syndrome	<25 years old	<12 years	Preterm	First child	1300	LBW	Survive	Normal	Normal	Normal
VSD	Acyanotic	Delay	>=5 years old	Non-CHF	Non-PH	Non-Syndrome	<25 years old	<12 years	Aterm	Child >1	3600	Normal	Survive	Normal		Normal
ASD	Acyanotic	Delay	>=5 years old	CHF	PH	Non-Syndrome	<25 years old	>=12 years	Aterm	Child >1	3000	Normal	Survive	Normal		Normal
PULMONARY ATRESIA	Cyanotic	Delay	<5 years old	Non-CHF	Non-PH	Non-Syndrome	<25 years old	<12 years	Aterm	Child >1	3000	Normal	Survive	Normal	Underweight	Normal
TETRALOGY OF FALLOT	Cyanotic	Delay	>=5 years old	Non-CHF	Non-PH	Non-Syndrome	<25 years old	>=12 years	Aterm	First child	3100	Normal	Survive	Wasting		Stunting
VSD	Acyanotic	Delay	<5 years old	Non-CHF	Non-PH	Syndrome	<25 years old	>=12 years	Preterm	First child	2000	LBW	Survive	Normal	Underweight	Stunting
VSD	Acyanotic	Delay	<5 years old	Non-CHF	PH	Non-Syndrome	>=2‎5 years old	>=12 years	Aterm	Child >1	2900	Normal	Death	Wasting	Underweight	Stunting
PDA	Acyanotic	No-Delay	<5 years old	Non-CHF	Non-PH	Syndrome	>=2‎5 years old	<12 years	Aterm	First child	3200	Normal	Survive	Normal	Normal	Normal
VSD	Acyanotic	No-Delay	<5 years old	Non-CHF	Non-PH	Non-Syndrome	<25 years old	>=12 years	Aterm	Child >1	3700	Normal	Survive	Wasting	Underweight	Normal
VSD	Acyanotic	Delay	<5 years old	Non-CHF	Non-PH	Non-Syndrome	<25 years old	<12 years	Aterm	First child	2400	LBW	Survive	Normal	Normal	Normal
COARCTATIO AORTA	Acyanotic	Delay	>=5 years old	CHF	Non-PH	Non-Syndrome	<25 years old	<12 years	Aterm	Child >1	2500	Normal	Survive	Normal		Normal
SINGLE VENTRICLE	Cyanotic	Delay	>=5 years old	Non-CHF	Non-PH	Non-Syndrome	<25 years old	>=12 years	Aterm	Child >1	3500	Normal	Survive	Wasting		Stunting
DORV	Cyanotic	Delay	<5 years old	Non-CHF	Non-PH	Non-Syndrome	<25 years old	>=12 years	Aterm	Child >1	3100	Normal	Survive	Normal	Underweight	Stunting
ASD	Acyanotic	Delay	>=5 years old	Non-CHF	Non-PH	Non-Syndrome	<25 years old	<12 years	Aterm	First child	2500	Normal	Survive	Wasting		Stunting
PDA	Acyanotic	Delay	>=5 years old	CHF	Non-PH	Non-Syndrome	<25 years old	>=12 years	Aterm	First child	3500	Normal	Survive	Wasting	Normal	Normal
ASD	Acyanotic	No-Delay	<5 years old	Non-CHF	Non-PH	Non-Syndrome	<25 years old	<12 years	Preterm	First child	1540	LBW	Survive		Underweight	Normal
PDA	Acyanotic	No-Delay	<5 years old	CHF	Non-PH	Non-Syndrome	<25 years old	<12 years	Aterm	Child >1	2800	Normal	Survive	Normal	Normal	Normal
ASD	Acyanotic	Delay	>=5 years old	CHF	PH	Non-Syndrome	<25 years old	<12 years	Aterm	Child >1	3200	Normal	Survive	Normal	Normal	Normal
PDA	Acyanotic	Delay	<5 years old	Non-CHF	Non-PH	Non-Syndrome	<25 years old	<12 years	Aterm	Child >1	2900	Normal	Survive	Wasting	Underweight	Stunting
PDA	Acyanotic	Delay	<5 years old	Non-CHF	Non-PH	Non-Syndrome	>=2‎5 years old	<12 years	Aterm	First child	3500	Normal	Survive	Normal	Normal	Normal
TETRALOGY OF FALLOT	Cyanotic	Delay	<5 years old	Non-CHF	Non-PH	Non-Syndrome	<25 years old	<12 years	Aterm	First child	3800	Normal	Survive	Wasting	Underweight	Normal
VSD	Acyanotic	No-Delay	<5 years old	Non-CHF	Non-PH	Non-Syndrome	<25 years old	>=12 years	Aterm	Child >1	3450	Normal	Survive	Normal	Normal	Normal
ASD	Acyanotic	No-Delay	<5 years old	Non-CHF	Non-PH	Non-Syndrome	<25 years old	>=12 years	Preterm	Child >1	1200	LBW	Survive	Normal	Underweight	Normal
ASD	Acyanotic	Delay	<5 years old	Non-CHF	Non-PH	Non-Syndrome	<25 years old	<12 years	Aterm	Child >1	3100	Normal	Survive	Wasting	Underweight	Normal
PDA	Acyanotic	No-Delay	<5 years old	CHF	Non-PH	Syndrome	<25 years old	<12 years	Aterm	Child >1	3100	Normal	Survive	Wasting	Normal	Normal
DORV	Cyanotic	Delay	<5 years old	CHF	Non-PH	Non-Syndrome	<25 years old	>=12 years	Aterm	Child >1	3300	Normal	Survive	Normal	Underweight	Stunting
VSD	Acyanotic	No-Delay	<5 years old	Non-CHF	Non-PH	Non-Syndrome	<25 years old	<12 years	Aterm	Child >1	3210	Normal	Survive	Normal	Normal	Normal
ASD	Acyanotic	Delay	>=5 years old	CHF	Non-PH	Non-Syndrome	<25 years old	<12 years	Aterm	Child >1	2700	Normal	Survive	Wasting		Stunting
AVSD	Acyanotic	Delay	>=5 years old	CHF	Non-PH	Syndrome	<25 years old	>=12 years	Aterm	First child	2700	Normal	Survive	Normal		Stunting
PDA	Acyanotic	No-Delay	<5 years old	Non-CHF	Non-PH	Syndrome	<25 years old	>=12 years	Aterm	Child >1	2300	LBW	Survive	Wasting	Underweight	Stunting
PDA	Acyanotic	Delay	<5 years old	Non-CHF	PH	Syndrome	<25 years old	<12 years	Aterm	First child	3000	Normal	Survive	Wasting	Underweight	Stunting
ASD	Acyanotic	No-Delay	<5 years old	Non-CHF	Non-PH	Syndrome	<25 years old	<12 years	Preterm	Child >1	2600	Normal	Survive	Normal	Underweight	Stunting
ASD	Acyanotic	Delay	<5 years old	CHF	PH	Non-Syndrome	<25 years old	>=12 years	Aterm	Child >1	2400	LBW	Survive	Normal	Underweight	Stunting
PDA	Acyanotic	No-Delay	<5 years old	Non-CHF	Non-PH	Non-Syndrome	<25 years old	<12 years	Aterm	Child >1	2500	Normal	Survive	Normal	Underweight	Stunting
VSD	Acyanotic	No-Delay	<5 years old	CHF	PH	Non-Syndrome	<25 years old	<12 years	Aterm	Child >1	3600	Normal	Survive	Wasting	Underweight	Normal
DORV	Cyanotic	Delay	<5 years old	Non-CHF	Non-PH	Non-Syndrome	<25 years old	<12 years	Aterm	First child	2700	Normal	Survive	Wasting	Underweight	Stunting
EBSTEIN ANOMALY	Cyanotic	Delay	<5 years old	CHF	Non-PH	Non-Syndrome	<25 years old	>=12 years	Aterm	First child	3300	Normal	Survive	Normal	Underweight	Normal
PULMONARY STENOSIS	Acyanotic	No-Delay	<5 years old	Non-CHF	Non-PH	Non-Syndrome	<25 years old	>=12 years	Aterm	Child >1	2900	Normal	Survive	Wasting	Normal	Normal
PULMONARY ATRESIA	Cyanotic	Delay	<5 years old	Non-CHF	Non-PH	Non-Syndrome	<25 years old	<12 years	Aterm	Child >1	2700	Normal	Survive	Normal	Underweight	Stunting
ASD	Acyanotic	Delay	>=5 years old	Non-CHF	PH	Syndrome	<25 years old	<12 years	Aterm	Child >1	2500	Normal	Survive	Normal		Stunting
ASD	Acyanotic	No-Delay	<5 years old	Non-CHF	Non-PH	Non-Syndrome	<25 years old	>=12 years	Aterm	Child >1	2800	Normal	Survive	Normal	Underweight	Stunting
VSD	Acyanotic	Delay	<5 years old	CHF	Non-PH	Non-Syndrome	>=2‎5 years old	>=12 years	Aterm	First child	2600	Normal	Survive	Wasting	Underweight	Stunting
VSD	Acyanotic	Delay	>=5 years old	Non-CHF	Non-PH	Non-Syndrome	<25 years old	<12 years	Aterm	Child >1	3000	Normal	Survive	Normal		Normal
PULMONARY ATRESIA	Cyanotic	Delay	<5 years old	Non-CHF	Non-PH	Non-Syndrome	<25 years old	<12 years	Aterm	Child >1	2700	Normal	Death	Normal	Underweight	Stunting
ASD	Acyanotic	Delay	>=5 years old	Non-CHF	Non-PH	Syndrome	<25 years old	>=12 years	Aterm	Child >1	2600	Normal	Survive	Normal	Underweight	Stunting
PDA	Acyanotic	Delay	<5 years old	CHF	PH	Non-Syndrome	>=2‎5 years old	>=12 years	Aterm	First child	3100	Normal	Survive	Normal	Normal	Normal
ASD	Acyanotic	No-Delay	<5 years old	Non-CHF	Non-PH	Non-Syndrome	<25 years old	>=12 years	Preterm	First child	2135	LBW	Survive	Normal	Underweight	Stunting
VSD	Acyanotic	Delay	>=5 years old	CHF	Non-PH	Non-Syndrome	<25 years old	>=12 years	Aterm	First child	2700	Normal	Survive	Wasting	Underweight	Normal
ASD	Acyanotic	Delay	>=5 years old	Non-CHF	PH	Non-Syndrome	<25 years old	<12 years	Aterm	Child >1	3600	Normal	Survive	Normal		Normal
VSD	Acyanotic	Delay	>=5 years old	Non-CHF	Non-PH	Non-Syndrome	<25 years old	>=12 years	Aterm	Child >1	3300	Normal	Survive	Normal	Underweight	Stunting
VSD	Acyanotic	Delay	<5 years old	CHF	Non-PH	Non-Syndrome	>=2‎5 years old	>=12 years	Aterm	First child	3700	Normal	Survive	Wasting	Underweight	Normal
PDA	Acyanotic	Delay	>=5 years old	CHF	PH	Non-Syndrome	<25 years old	<12 years	Aterm	First child	3200	Normal	Survive	Normal	Normal	Normal
ASD	Acyanotic	Delay	>=5 years old	CHF	Non-PH	Non-Syndrome	<25 years old	>=12 years	Aterm	Child >1	3300	Normal	Survive	Normal	Underweight	Normal
ASD	Acyanotic	Delay	<5 years old	Non-CHF	Non-PH	Non-Syndrome	<25 years old	>=12 years	Aterm	Child >1	3100	Normal	Survive	Normal	Normal	Stunting
ASD	Acyanotic	No-Delay	<5 years old	Non-CHF	Non-PH	Syndrome	<25 years old	>=12 years	Preterm	Child >1	2400	LBW	Survive	Normal	Underweight	Stunting
VSD	Acyanotic	Delay	<5 years old	CHF	PH	Non-Syndrome	<25 years old	<12 years	Aterm	First child	3050	Normal	Survive	Wasting	Underweight	Stunting
ASD	Acyanotic	No-Delay	<5 years old	Non-CHF	Non-PH	Syndrome	<25 years old	<12 years	Preterm	Child >1	1634	LBW	Survive		Underweight	Stunting
PDA	Acyanotic	No-Delay	<5 years old	Non-CHF	Non-PH	Syndrome	<25 years old	>=12 years	Aterm	Child >1	2150	LBW	Survive	Wasting	Underweight	Stunting
PDA	Acyanotic	Delay	<5 years old	Non-CHF	Non-PH	Non-Syndrome	<25 years old	<12 years	Preterm	Child >1	1980	LBW	Survive	Wasting	Underweight	Normal
ASD	Acyanotic	No-Delay	<5 years old	Non-CHF	Non-PH	Non-Syndrome	<25 years old	<12 years	Preterm	Child >1	1600	LBW	Survive	Normal	Normal	Normal
ASD	Acyanotic	Delay	<5 years old	Non-CHF	Non-PH	Non-Syndrome	<25 years old	>=12 years	Preterm	Child >1	2200	LBW	Survive	Wasting	Underweight	Stunting
ASD	Acyanotic	Delay	<5 years old	Non-CHF	Non-PH	Non-Syndrome	<25 years old	>=12 years	Preterm	Child >1	2300	LBW	Survive	Wasting	Underweight	Stunting
PDA	Acyanotic	No-Delay	<5 years old	CHF	Non-PH	Syndrome	<25 years old	<12 years	Aterm	Child >1	2900	Normal	Survive	Normal	Normal	Normal
VSD	Acyanotic	Delay	>=5 years old	Non-CHF	Non-PH	Non-Syndrome	<25 years old	<12 years	Aterm	Child >1	2800	Normal	Survive	Normal	Normal	Normal
AVSD	Acyanotic	Delay	<5 years old	CHF	Non-PH	Syndrome	<25 years old	<12 years	Aterm	Child >1	2400	LBW	Death	Normal	Underweight	Stunting
VSD	Acyanotic	No-Delay	<5 years old	CHF	Non-PH	Syndrome	<25 years old	>=12 years	Aterm	Child >1	3600	Normal	Survive	Normal	Underweight	Stunting
TETRALOGY OF FALLOT	Cyanotic	No-Delay	<5 years old	Non-CHF	Non-PH	Non-Syndrome	>=2‎5 years old	<12 years	Aterm	First child	2950	Normal	Survive	Normal	Normal	Normal
PDA	Acyanotic	No-Delay	<5 years old	Non-CHF	Non-PH	Non-Syndrome	<25 years old	>=12 years	Preterm	Child >1	2100	LBW	Survive	Normal	Normal	Normal
VSD	Acyanotic	Delay	>=5 years old	Non-CHF	Non-PH	Non-Syndrome	<25 years old	<12 years	Aterm	First child	2900	Normal	Survive	Wasting		Normal
VSD	Acyanotic	Delay	>=5 years old	Non-CHF	Non-PH	Non-Syndrome	<25 years old	<12 years	Aterm	First child	3500	Normal	Survive	Wasting		Normal
VSD	Acyanotic	No-Delay	<5 years old	Non-CHF	Non-PH	Non-Syndrome	<25 years old	<12 years	Aterm	Child >1	2400	LBW	Survive	Normal	Normal	Normal
ASD	Acyanotic	No-Delay	<5 years old	Non-CHF	Non-PH	Non-Syndrome	<25 years old	>=12 years	Preterm	Child >1	1100	LBW	Survive	Normal	Normal	Normal
VSD	Acyanotic	Delay	>=5 years old	Non-CHF	Non-PH	Non-Syndrome	<25 years old	>=12 years	Aterm	First child	3000	Normal	Survive	Normal	Normal	Normal
PDA	Acyanotic	Delay	<5 years old	CHF	PH	Non-Syndrome	>=2‎5 years old	<12 years	Aterm	First child	3200	Normal	Survive	Normal	Normal	Normal
VSD	Acyanotic	No-Delay	<5 years old	Non-CHF	Non-PH	Non-Syndrome	<25 years old	<12 years	Aterm	Child >1	3000	Normal	Survive	Normal	Normal	Normal
PULMONARY STENOSIS	Acyanotic	Delay	<5 years old	Non-CHF	Non-PH	Non-Syndrome	<25 years old	<12 years	Aterm	Child >1	2900	Normal	Survive	Wasting	Underweight	Stunting
VSD	Acyanotic	No-Delay	<5 years old	Non-CHF	Non-PH	Non-Syndrome	<25 years old	<12 years	Aterm	Child >1	3000	Normal	Survive	Normal	Normal	Normal
ASD	Acyanotic	Delay	<5 years old	CHF	Non-PH	Non-Syndrome	<25 years old	>=12 years	Aterm	Child >1	2500	Normal	Survive	Wasting	Underweight	Stunting
PDA	Acyanotic	Delay	<5 years old	Non-CHF	Non-PH	Non-Syndrome	>=2‎5 years old	<12 years	Aterm	Child >1	2800	Normal	Survive	Wasting	Underweight	Normal
PDA	Acyanotic	Delay	<5 years old	Non-CHF	Non-PH	Non-Syndrome	>=2‎5 years old	>=12 years	Aterm	Child >1	3200	Normal	Survive	Normal	Underweight	Stunting
VSD	Acyanotic	No-Delay	<5 years old	CHF	Non-PH	Non-Syndrome	>=2‎5 years old	>=12 years	Aterm	First child	3250	Normal	Death	Normal	Underweight	Stunting
PDA	Acyanotic	No-Delay	<5 years old	Non-CHF	Non-PH	Syndrome	<25 years old	<12 years	Aterm	Child >1	3400	Normal	Death	Normal	Underweight	Stunting
TAPVD	Cyanotic	Delay	<5 years old	Non-CHF	PH	Non-Syndrome	>=2‎5 years old	>=12 years	Aterm	Child >1	3100	Normal	Death	Wasting	Underweight	Stunting
PULMONARY ATRESIA	Cyanotic	Delay	>=5 years old	Non-CHF	Non-PH	Non-Syndrome	<25 years old	<12 years	Aterm	First child	2700	Normal	Death	Wasting		Stunting
VSD	Acyanotic	Delay	>=5 years old	Non-CHF	Non-PH	Non-Syndrome	<25 years old	<12 years	Aterm	Child >1	3000	Normal	Survive	Normal	Underweight	Stunting
VSD	Acyanotic	Delay	<5 years old	Non-CHF	Non-PH	Non-Syndrome	>=2‎5 years old	>=12 years	Aterm	First child	3160	Normal	Survive	Normal	Normal	Normal
VSD	Acyanotic	Delay	<5 years old	Non-CHF	Non-PH	Non-Syndrome	<25 years old	<12 years	Aterm	First child	3650	Normal	Survive	Normal	Normal	Normal
AVSD	Acyanotic	No-Delay	<5 years old	CHF	Non-PH	Non-Syndrome	<25 years old	<12 years	Aterm	Child >1	2700	Normal	Survive	Normal	Normal	Normal
VSD	Acyanotic	Delay	<5 years old	Non-CHF	Non-PH	Non-Syndrome	<25 years old	>=12 years	Aterm	First child	2300	LBW	Survive	Normal	Normal	Normal
PDA	Acyanotic	Delay	<5 years old	Non-CHF	Non-PH	Non-Syndrome	<25 years old	<12 years	Aterm	First child	3400	Normal	Survive	Normal	Normal	Normal
SINGLE VENTRICLE	Cyanotic	Delay	<5 years old	Non-CHF	Non-PH	Non-Syndrome	<25 years old	>=12 years	Aterm	Child >1	2500	Normal	Survive	Wasting	Underweight	Stunting
DORV	Cyanotic	Delay	<5 years old	Non-CHF	Non-PH	Non-Syndrome	>=2‎5 years old	<12 years	Aterm	First child	2800	Normal	Survive	Wasting	Underweight	Stunting
ASD	Acyanotic	Delay	>=5 years old	Non-CHF	PH	Non-Syndrome	<25 years old	<12 years	Aterm	First child	2450	LBW	Survive	Normal	Underweight	Stunting
D-TGA	Cyanotic	Delay	>=5 years old	Non-CHF	Non-PH	Non-Syndrome	<25 years old	>=12 years	Aterm	First child	3800	Normal	Survive	Normal	Normal	Normal
PDA	Acyanotic	No-Delay	<5 years old	CHF	PH	Syndrome	<25 years old	<12 years	Aterm	Child >1	2400	LBW	Death	Wasting	Underweight	Stunting
PDA	Acyanotic	No-Delay	<5 years old	Non-CHF	Non-PH	Non-Syndrome	<25 years old	<12 years	Preterm	Child >1	1900	LBW	Survive	Normal	Normal	Normal
VSD	Acyanotic	No-Delay	<5 years old	Non-CHF	Non-PH	Non-Syndrome	<25 years old	<12 years	Aterm	Child >1	2950	Normal	Survive	Wasting	Underweight	Stunting
VSD	Acyanotic	No-Delay	<5 years old	Non-CHF	Non-PH	Syndrome	>=2‎5 years old	<12 years	Aterm	First child	2800	Normal	Survive	Normal	Underweight	Stunting
VSD	Acyanotic	Delay	<5 years old	CHF	Non-PH	Non-Syndrome	<25 years old	>=12 years	Aterm	Child >1	2500	Normal	Survive	Wasting	Underweight	Normal
ASD	Acyanotic	No-Delay	<5 years old	Non-CHF	Non-PH	Non-Syndrome	<25 years old	<12 years	Preterm	Child >1	2182	LBW	Survive	Normal	Underweight	Stunting
VSD	Acyanotic	No-Delay	<5 years old	Non-CHF	Non-PH	Non-Syndrome	>=2‎5 years old	>=12 years	Aterm	First child	3100	Normal	Survive	Wasting	Underweight	Stunting
PDA	Acyanotic	Delay	<5 years old	CHF	PH	Non-Syndrome	<25 years old	<12 years	Aterm	First child	3500	Normal	Survive	Normal	Normal	Normal
ASD	Acyanotic	No-Delay	<5 years old	Non-CHF	PH	Non-Syndrome	<25 years old	<12 years	Aterm	First child	3300	Normal	Survive	Wasting	Underweight	Normal
ASD	Acyanotic	No-Delay	<5 years old	Non-CHF	Non-PH	Non-Syndrome	>=2‎5 years old	<12 years	Aterm	First child	3400	Normal	Survive	Normal	Normal	Normal
VSD	Acyanotic	Delay	>=5 years old	Non-CHF	Non-PH	Non-Syndrome	<25 years old	>=12 years	Aterm	Child >1	2800	Normal	Survive	Normal		Normal
VSD	Acyanotic	Delay	>=5 years old	Non-CHF	Non-PH	Non-Syndrome	<25 years old	<12 years	Aterm	First child	3000	Normal	Survive	Normal	Normal	Normal
VSD	Acyanotic	Delay	>=5 years old	Non-CHF	Non-PH	Non-Syndrome	<25 years old	<12 years	Aterm	First child	2700	Normal	Survive	Normal	Underweight	Normal
PDA	Acyanotic	No-Delay	<5 years old	Non-CHF	Non-PH	Non-Syndrome	<25 years old	<12 years	Aterm	Child >1	2910	Normal	Survive	Normal	Normal	Normal
TETRALOGY OF FALLOT	Cyanotic	Delay	<5 years old	Non-CHF	Non-PH	Non-Syndrome	<25 years old	<12 years	Aterm	Child >1	2700	Normal	Survive	Wasting	Underweight	Stunting
PULMONARY STENOSIS	Acyanotic	Delay	<5 years old	Non-CHF	Non-PH	Non-Syndrome	<25 years old	>=12 years	Aterm	Child >1	2800	Normal	Survive	Normal	Normal	Normal
VSD	Acyanotic	Delay	>=5 years old	Non-CHF	Non-PH	Non-Syndrome	<25 years old	<12 years	Aterm	First child	3500	Normal	Survive	Normal		Normal
TETRALOGY OF FALLOT	Cyanotic	Delay	<5 years old	Non-CHF	Non-PH	Non-Syndrome	>=2‎5 years old	<12 years	Aterm	First child	2500	Normal	Survive	Normal	Normal	Normal
PDA	Acyanotic	No-Delay	<5 years old	CHF	Non-PH	Non-Syndrome	<25 years old	<12 years	Aterm	Child >1	2450	LBW	Survive	Normal	Underweight	Stunting
VSD	Acyanotic	Delay	<5 years old	CHF	Non-PH	Non-Syndrome	<25 years old	<12 years	Aterm	Child >1	2900	Normal	Survive	Wasting	Underweight	Normal
DORV	Cyanotic	Delay	<5 years old	Non-CHF	Non-PH	Non-Syndrome	>=2‎5 years old	<12 years	Aterm	First child	2500	Normal	Survive	Normal	Underweight	Stunting
PULMONARY STENOSIS	Acyanotic	No-Delay	<5 years old	Non-CHF	Non-PH	Non-Syndrome	<25 years old	<12 years	Aterm	Child >1	3300	Normal	Survive	Normal	Normal	Normal
VSD	Acyanotic	No-Delay	<5 years old	Non-CHF	Non-PH	Non-Syndrome	>=2‎5 years old	<12 years	Aterm	First child	2735	Normal	Survive	Normal	Normal	Normal
D-TGA	Cyanotic	Delay	>=5 years old	Non-CHF	Non-PH	Non-Syndrome	<25 years old	>=12 years	Aterm	First child	2750	Normal	Survive	Wasting	Underweight	Stunting
PDA	Acyanotic	Delay	>=5 years old	Non-CHF	Non-PH	Non-Syndrome	<25 years old	>=12 years	Aterm	First child	2700	Normal	Survive	Normal		Normal
PDA	Acyanotic	No-Delay	<5 years old	CHF	Non-PH	Syndrome	<25 years old	<12 years	Aterm	Child >1	3300	Normal	Survive	Normal	Underweight	Stunting
PULMONARY STENOSIS	Acyanotic	Delay	<5 years old	Non-CHF	Non-PH	Non-Syndrome	>=2‎5 years old	<12 years	Aterm	First child	2900	Normal	Survive	Normal	Normal	Normal
ASD	Acyanotic	Delay	>=5 years old	Non-CHF	PH	Non-Syndrome	<25 years old	>=12 years	Aterm	First child	2200	LBW	Survive	Normal		Stunting
VSD	Acyanotic	Delay	>=5 years old	Non-CHF	Non-PH	Non-Syndrome	<25 years old	>=12 years	Aterm	First child	2700	Normal	Survive	Normal		Normal
PDA	Acyanotic	Delay	>=5 years old	CHF	Non-PH	Non-Syndrome	<25 years old	>=12 years	Aterm	Child >1	3500	Normal	Survive	Wasting		Stunting
VSD	Acyanotic	Delay	<5 years old	Non-CHF	PH	Syndrome	<25 years old	>=12 years	Aterm	Child >1	3400	Normal	Survive	Normal	Underweight	Stunting
ASD	Acyanotic	Delay	<5 years old	Non-CHF	Non-PH	Syndrome	>=2‎5 years old	>=12 years	Aterm	First child	3600	Normal	Survive	Normal	Normal	Stunting
TETRALOGY OF FALLOT	Cyanotic	Delay	<5 years old	Non-CHF	Non-PH	Non-Syndrome	<25 years old	>=12 years	Aterm	Child >1	2300	LBW	Survive	Wasting	Normal	Normal
TETRALOGY OF FALLOT	Cyanotic	Delay	<5 years old	Non-CHF	Non-PH	Non-Syndrome	>=2‎5 years old	<12 years	Aterm	First child	2400	LBW	Survive	Normal	Normal	Normal
VSD	Acyanotic	Delay	<5 years old	Non-CHF	Non-PH	Non-Syndrome	<25 years old	<12 years	Aterm	First child	2900	Normal	Survive	Normal	Normal	Normal
PS PERIPHERAL	Acyanotic	No-Delay	<5 years old	Non-CHF	Non-PH	Syndrome	>=2‎5 years old	>=12 years	Aterm	First child	2300	LBW	Survive	Normal	Normal	Normal
PDA	Acyanotic	No-Delay	<5 years old	Non-CHF	Non-PH	Syndrome	>=2‎5 years old	<12 years	Aterm	First child	3200	Normal	Survive	Wasting	Underweight	Normal
VSD	Acyanotic	Delay	>=5 years old	CHF	PH	Non-Syndrome	<25 years old	>=12 years	Aterm	Child >1	2300	LBW	Survive	Normal		Stunting
ASD	Acyanotic	No-Delay	<5 years old	Non-CHF	Non-PH	Non-Syndrome	>=2‎5 years old	<12 years	Preterm	First child	1070	LBW	Survive		Underweight	Stunting
TETRALOGY OF FALLOT	Cyanotic	Delay	<5 years old	Non-CHF	Non-PH	Non-Syndrome	>=2‎5 years old	<12 years	Aterm	First child	2300	LBW	Survive	Normal	Normal	Normal
PULMONARY STENOSIS	Acyanotic	No-Delay	<5 years old	Non-CHF	Non-PH	Non-Syndrome	<25 years old	<12 years	Aterm	Child >1	3800	Normal	Survive	Normal	Normal	Normal
VSD	Acyanotic	No-Delay	<5 years old	CHF	Non-PH	Non-Syndrome	<25 years old	<12 years	Aterm	Child >1	3000	Normal	Survive	Normal	Normal	Normal
VSD	Acyanotic	No-Delay	<5 years old	Non-CHF	Non-PH	Syndrome	<25 years old	<12 years	Aterm	Child >1	3500	Normal	Survive	Normal	Normal	Normal
VSD	Acyanotic	Delay	<5 years old	CHF	PH	Non-Syndrome	<25 years old	<12 years	Aterm	Child >1	2250	LBW	Survive	Wasting	Underweight	Normal
PULMONARY ATRESIA	Cyanotic	Delay	>=5 years old	Non-CHF	Non-PH	Non-Syndrome	<25 years old	<12 years	Aterm	Child >1	2100	LBW	Survive	Wasting	Underweight	Stunting
AVSD	Acyanotic	No-Delay	<5 years old	CHF	Non-PH	Syndrome	<25 years old	<12 years	Aterm	Child >1	3030	Normal	Survive	Normal	Normal	Stunting
ASD	Acyanotic	No-Delay	<5 years old	Non-CHF	Non-PH	Non-Syndrome	<25 years old	<12 years	Aterm	Child >1	2245	LBW	Survive	Wasting	Underweight	Stunting
ASD	Acyanotic	No-Delay	<5 years old	Non-CHF	Non-PH	Syndrome	>=2‎5 years old	>=12 years	Aterm	First child	1600	LBW	Survive	Normal	Normal	Normal
PDA	Acyanotic	No-Delay	<5 years old	CHF	Non-PH	Syndrome	<25 years old	<12 years	Aterm	Child >1	1570	LBW	Survive		Underweight	Stunting
PDA	Acyanotic	No-Delay	<5 years old	Non-CHF	Non-PH	Non-Syndrome	>=2‎5 years old	<12 years	Preterm	First child	1192	LBW	Survive		Underweight	Normal
PDA	Acyanotic	No-Delay	<5 years old	Non-CHF	Non-PH	Non-Syndrome	<25 years old	>=12 years	Aterm	Child >1	2970	Normal	Survive	Normal	Underweight	Stunting
PDA	Acyanotic	No-Delay	<5 years old	Non-CHF	Non-PH	Syndrome	<25 years old	<12 years	Preterm	First child	2452	LBW	Survive	Normal	Underweight	Stunting
VSD	Acyanotic	No-Delay	<5 years old	Non-CHF	Non-PH	Syndrome	<25 years old	<12 years	Preterm	Child >1	1730	LBW	Survive	Wasting	Underweight	Normal
TRICUSPID ATRESIA	Cyanotic	Delay	<5 years old	Non-CHF	Non-PH	Non-Syndrome	<25 years old	<12 years	Aterm	Child >1	2900	Normal	Survive		Normal	Stunting
VSD	Acyanotic	No-Delay	<5 years old	Non-CHF	Non-PH	Syndrome	<25 years old	>=12 years	Aterm	Child >1	1795	LBW	Survive		Underweight	Stunting
PDA	Acyanotic	No-Delay	<5 years old	Non-CHF	Non-PH	Syndrome	<25 years old	>=12 years	Aterm	Child >1	3000	Normal	Survive	Normal	Normal	Stunting
PDA	Acyanotic	No-Delay	<5 years old	Non-CHF	Non-PH	Non-Syndrome	<25 years old	>=12 years	Aterm	Child >1	3300	Normal	Survive	Normal	Normal	Normal
ASD	Acyanotic	No-Delay	<5 years old	Non-CHF	Non-PH	Non-Syndrome	>=2‎5 years old	<12 years	Aterm	First child	2412	LBW	Survive	Normal	Underweight	Normal
PULMONARY ATRESIA	Cyanotic	No-Delay	<5 years old	Non-CHF	Non-PH	Non-Syndrome	<25 years old	<12 years	Aterm	Child >1	3000	Normal	Survive	Normal	Normal	Normal
DORV	Cyanotic	Delay	>=5 years old	CHF	PH	Non-Syndrome	<25 years old	>=12 years	Aterm	Child >1	3800	Normal	Death	Normal		Normal
ASD	Acyanotic	Delay	<5 years old	Non-CHF	Non-PH	Non-Syndrome	<25 years old	<12 years	Aterm	First child	3200	Normal	Survive	Normal	Normal	Normal
ASD	Acyanotic	No-Delay	<5 years old	Non-CHF	Non-PH	Syndrome	>=2‎5 years old	<12 years	Aterm	First child	1700	LBW	Survive	Normal	Underweight	Stunting
ASD	Acyanotic	No-Delay	<5 years old	CHF	Non-PH	Non-Syndrome	<25 years old	>=12 years	Aterm	Child >1	3000	Normal	Survive	Wasting	Underweight	Normal
PDA	Acyanotic	Delay	>=5 years old	CHF	Non-PH	Non-Syndrome	<25 years old	<12 years	Aterm	First child	2100	LBW	Survive	Normal	Normal	Normal
ASD	Acyanotic	Delay	<5 years old	Non-CHF	Non-PH	Non-Syndrome	<25 years old	<12 years	Aterm	Child >1	2500	Normal	Survive	Wasting	Underweight	Normal
PULMONARY STENOSIS	Acyanotic	Delay	<5 years old	Non-CHF	Non-PH	Syndrome	<25 years old	>=12 years	Preterm	Child >1	1800	LBW	Survive	Normal	Underweight	Stunting
PDA	Acyanotic	No-Delay	<5 years old	Non-CHF	Non-PH	Non-Syndrome	<25 years old	>=12 years	Aterm	Child >1	2650	Normal	Survive	Normal	Normal	Normal
VSD	Acyanotic	Delay	<5 years old	CHF	PH	Non-Syndrome	<25 years old	>=12 years	Aterm	Child >1	3100	Normal	Survive	Wasting	Underweight	Normal
PDA	Acyanotic	No-Delay	<5 years old	CHF	Non-PH	Non-Syndrome	<25 years old	<12 years	Aterm	Child >1	3850	Normal	Survive	Normal	Normal	Normal
AVSD	Acyanotic	Delay	<5 years old	CHF	PH	Syndrome	<25 years old	<12 years	Aterm	Child >1	2450	LBW	Death	Normal	Underweight	Normal
VSD	Acyanotic	Delay	<5 years old	CHF	Non-PH	Non-Syndrome	<25 years old	<12 years	Aterm	Child >1	2900	Normal	Survive	Wasting	Underweight	Stunting
PULMONARY ATRESIA	Cyanotic	Delay	<5 years old	Non-CHF	Non-PH	Non-Syndrome	<25 years old	>=12 years	Aterm	Child >1	2500	Normal	Survive	Normal	Underweight	Stunting
TRICUSPID ATRESIA	Cyanotic	Delay	<5 years old	Non-CHF	Non-PH	Non-Syndrome	<25 years old	>=12 years	Aterm	Child >1	3100	Normal	Survive	Normal	Underweight	Stunting
PULMONARY ATRESIA	Cyanotic	Delay	<5 years old	Non-CHF	Non-PH	Non-Syndrome	>=2‎5 years old	>=12 years	Aterm	First child	3000	Normal	Survive	Wasting	Underweight	Stunting
VSD	Acyanotic	No-Delay	<5 years old	Non-CHF	Non-PH	Non-Syndrome	<25 years old	<12 years	Aterm	Child >1	3500	Normal	Survive	Normal	Normal	Normal
PDA	Acyanotic	No-Delay	<5 years old	Non-CHF	Non-PH	Syndrome	>=2‎5 years old	<12 years	Aterm	Child >1	2350	LBW	Death	Normal	Underweight	Stunting
PDA	Acyanotic	No-Delay	<5 years old	Non-CHF	Non-PH	Syndrome	<25 years old	<12 years	Aterm	Child >1	1600	LBW	Survive	Normal	Underweight	Stunting
D-TGA	Cyanotic	Delay	<5 years old	CHF	PH	Non-Syndrome	<25 years old	>=12 years	Aterm	Child >1	3200	Normal	Death	Normal	Underweight	Stunting
EBSTEIN ANOMALY	Cyanotic	Delay	>=5 years old	CHF	Non-PH	Non-Syndrome	<25 years old	>=12 years	Aterm	First child	3200	Normal	Survive	Normal		Normal
PENTALOGY OF FALLOT	Cyanotic	Delay	<5 years old	Non-CHF	Non-PH	Non-Syndrome	<25 years old	<12 years	Aterm	Child >1	3200	Normal	Survive	Normal	Normal	Stunting
PDA	Acyanotic	No-Delay	<5 years old	Non-CHF	Non-PH	Non-Syndrome	<25 years old	>=12 years	Aterm	Child >1	3100	Normal	Survive	Normal	Normal	Normal
PDA	Acyanotic	Delay	<5 years old	Non-CHF	Non-PH	Syndrome	<25 years old	<12 years	Aterm	Child >1	2600	Normal	Survive	Normal	Underweight	Stunting
PULMONARY STENOSIS	Acyanotic	Delay	<5 years old	Non-CHF	Non-PH	Non-Syndrome	<25 years old	>=12 years	Aterm	First child	2900	Normal	Survive	Normal	Normal	Stunting
PULMONARY ATRESIA	Cyanotic	Delay	<5 years old	Non-CHF	Non-PH	Non-Syndrome	<25 years old	>=12 years	Aterm	Child >1	3300	Normal	Survive	Wasting	Underweight	Stunting
VSD	Acyanotic	Delay	<5 years old	CHF	PH	Non-Syndrome	>=2‎5 years old	<12 years	Aterm	First child	2600	Normal	Survive	Wasting	Underweight	Stunting
TETRALOGY OF FALLOT	Cyanotic	Delay	<5 years old	Non-CHF	Non-PH	Non-Syndrome	<25 years old	>=12 years	Preterm	Child >1	2400	LBW	Survive	Wasting	Underweight	Stunting
ASD	Acyanotic	No-Delay	<5 years old	Non-CHF	Non-PH	Non-Syndrome	<25 years old	<12 years	Preterm	Child >1	2100	LBW	Survive	Normal	Normal	Normal
VSD	Acyanotic	Delay	<5 years old	Non-CHF	Non-PH	Syndrome	<25 years old	>=12 years	Preterm	First child	2700	Normal	Survive	Normal	Underweight	Stunting
VSD	Acyanotic	Delay	<5 years old	CHF	PH	Non-Syndrome	<25 years old	>=12 years	Aterm	Child >1	3100	Normal	Survive	Normal	Underweight	Stunting
VSD	Acyanotic	Delay	<5 years old	Non-CHF	Non-PH	Non-Syndrome	<25 years old	>=12 years	Aterm	First child	3100	Normal	Survive	Wasting	Underweight	Normal
PDA	Acyanotic	No-Delay	<5 years old	Non-CHF	Non-PH	Non-Syndrome	>=2‎5 years old	<12 years	Preterm	First child	1200	LBW	Survive		Normal	Normal
VSD	Acyanotic	No-Delay	<5 years old	CHF	Non-PH	Non-Syndrome	<25 years old	>=12 years	Aterm	First child	2650	Normal	Survive	Normal	Underweight	Stunting
TETRALOGY OF FALLOT	Cyanotic	Delay	>=5 years old	Non-CHF	Non-PH	Non-Syndrome	<25 years old	<12 years	Aterm	First child	2300	LBW	Survive	Normal	Normal	Stunting
ASD	Acyanotic	Delay	<5 years old	CHF	PH	Non-Syndrome	<25 years old	<12 years	Aterm	Child >1	2800	Normal	Death	Normal	Underweight	Stunting
PULMONARY ATRESIA	Cyanotic	Delay	<5 years old	Non-CHF	Non-PH	Non-Syndrome	>=2‎5 years old	>=12 years	Aterm	First child	3000	Normal	Survive	Normal	Normal	Stunting
VSD	Acyanotic	Delay	<5 years old	Non-CHF	Non-PH	Syndrome	<25 years old	<12 years	Aterm	Child >1	2600	Normal	Survive	Wasting	Underweight	Stunting
TETRALOGY OF FALLOT	Cyanotic	Delay	<5 years old	Non-CHF	Non-PH	Non-Syndrome	<25 years old	<12 years	Aterm	Child >1	2700	Normal	Survive	Normal	Normal	Normal
TRUNCUS ARTERIOSUS	Cyanotic	Delay	<5 years old	CHF	PH	Syndrome	<25 years old	<12 years	Aterm	First child	3000	Normal	Death	Wasting	Underweight	Normal
PS PERIPHERAL	Acyanotic	No-Delay	<5 years old	Non-CHF	Non-PH	Syndrome	>=2‎5 years old	<12 years	Preterm	Child >1	1600	LBW	Survive	Normal	Normal	Normal
VSD	Acyanotic	No-Delay	<5 years old	CHF	Non-PH	Non-Syndrome	<25 years old	<12 years	Aterm	Child >1	3800	Normal	Survive	Normal	Normal	Normal
PDA	Acyanotic	No-Delay	<5 years old	CHF	Non-PH	Non-Syndrome	<25 years old	>=12 years	Aterm	Child >1	3000	Normal	Death	Normal	Underweight	Stunting
PULMONARY STENOSIS	Acyanotic	Delay	<5 years old	Non-CHF	Non-PH	Non-Syndrome	<25 years old	<12 years	Preterm	Child >1	2100	LBW	Survive	Normal	Normal	Stunting
AVSD	Acyanotic	No-Delay	<5 years old	CHF	Non-PH	Non-Syndrome	<25 years old	<12 years	Preterm	First child	2440	LBW	Survive	Normal	Underweight	Stunting
ASD	Acyanotic	Delay	<5 years old	Non-CHF	Non-PH	Non-Syndrome	<25 years old	<12 years	Aterm	First child	2700	Normal	Survive	Normal	Normal	Normal
VSD	Acyanotic	No-Delay	<5 years old	Non-CHF	Non-PH	Syndrome	<25 years old	>=12 years	Aterm	Child >1	3500	Normal	Survive	Wasting	Underweight	Stunting
ASD	Acyanotic	Delay	<5 years old	CHF	PH	Non-Syndrome	<25 years old	>=12 years	Aterm	Child >1	2400	LBW	Survive	Wasting	Underweight	Stunting
PULMONARY STENOSIS	Cyanotic	Delay	<5 years old	Non-CHF	Non-PH	Non-Syndrome	>=2‎5 years old	<12 years	Aterm	First child	3300	Normal	Death	Wasting	Underweight	Stunting
ASD	Acyanotic	No-Delay	<5 years old	Non-CHF	Non-PH	Syndrome	<25 years old	>=12 years	Aterm	Child >1	3100	Normal	Survive	Normal	Underweight	Stunting
PDA	Acyanotic	Delay	<5 years old	CHF	PH	Syndrome	<25 years old	>=12 years	Aterm	Child >1	2100	LBW	Survive	Wasting	Underweight	Stunting
PULMONARY STENOSIS	Acyanotic	Delay	<5 years old	Non-CHF	Non-PH	Non-Syndrome	<25 years old	<12 years	Aterm	Child >1	3000	Normal	Survive	Normal	Underweight	Normal
PDA	Acyanotic	No-Delay	<5 years old	Non-CHF	Non-PH	Non-Syndrome	>=2‎5 years old	>=12 years	Aterm	First child	2000	LBW	Survive	Wasting	Underweight	Normal
VSD	Acyanotic	Delay	>=5 years old	CHF	PH	Non-Syndrome	<25 years old	<12 years	Aterm	Child >1	3200	Normal	Survive	Wasting		Normal
VSD	Acyanotic	No-Delay	<5 years old	Non-CHF	Non-PH	Non-Syndrome	<25 years old	<12 years	Aterm	First child	3550	Normal	Survive	Normal	Normal	Normal
VSD	Acyanotic	No-Delay	>=5 years old	Non-CHF	Non-PH	Non-Syndrome	<25 years old	<12 years	Aterm	First child	3500	Normal	Survive	Normal		Normal
VSD	Acyanotic	Delay	>=5 years old	Non-CHF	Non-PH	Non-Syndrome	<25 years old	<12 years	Aterm	First child	3200	Normal	Survive	Normal	Normal	Normal
VSD	Acyanotic	No-Delay	<5 years old	CHF	Non-PH	Non-Syndrome	<25 years old	>=12 years	Preterm	Child >1	2500	Normal	Survive	Normal	Normal	Normal
PDA	Acyanotic	Delay	>=5 years old	CHF	Non-PH	Non-Syndrome	<25 years old	<12 years	Aterm	Child >1	3400	Normal	Survive	Normal	Normal	Stunting
VSD	Acyanotic	Delay	<5 years old	Non-CHF	Non-PH	Non-Syndrome	<25 years old	<12 years	Aterm	Child >1	3250	Normal	Survive	Normal	Normal	Normal
VSD	Acyanotic	Delay	<5 years old	CHF	Non-PH	Non-Syndrome	<25 years old	>=12 years	Aterm	First child	2330	LBW	Survive	Wasting	Underweight	Stunting
PDA	Acyanotic	Delay	>=5 years old	Non-CHF	Non-PH	Non-Syndrome	<25 years old	>=12 years	Aterm	Child >1	5000	Normal	Survive	Normal	Normal	Stunting
VSD	Acyanotic	Delay	>=5 years old	Non-CHF	Non-PH	Non-Syndrome	<25 years old	>=12 years	Aterm	Child >1	3100	Normal	Survive	Wasting		Stunting
ASD	Acyanotic	Delay	<5 years old	Non-CHF	Non-PH	Non-Syndrome	>=2‎5 years old	<12 years	Aterm	First child	3315	Normal	Survive	Normal	Normal	Normal
DORV	Cyanotic	Delay	<5 years old	Non-CHF	Non-PH	Non-Syndrome	<25 years old	<12 years	Aterm	Child >1	2600	Normal	Survive	Wasting	Underweight	Stunting
PULMONARY STENOSIS	Acyanotic	Delay	>=5 years old	Non-CHF	Non-PH	Non-Syndrome	<25 years old	>=12 years	Aterm	Child >1	3800	Normal	Survive	Normal	Normal	Normal
D-TGA	Cyanotic	Delay	>=5 years old	Non-CHF	Non-PH	Non-Syndrome	<25 years old	<12 years	Aterm	Child >1	4000	Normal	Survive	Normal	Normal	Normal
ASD	Acyanotic	No-Delay	<5 years old	Non-CHF	Non-PH	Non-Syndrome	<25 years old	<12 years	Aterm	Child >1	3550	Normal	Survive	Normal	Normal	Normal
PDA	Acyanotic	Delay	>=5 years old	CHF	Non-PH	Non-Syndrome	<25 years old	>=12 years	Aterm	Child >1	3500	Normal	Survive	Normal	Normal	Normal
VSD	Acyanotic	Delay	>=5 years old	CHF	PH	Non-Syndrome	<25 years old	>=12 years	Aterm	Child >1	4500	Normal	Survive	Wasting	Underweight	Stunting
VSD	Acyanotic	Delay	>=5 years old	Non-CHF	Non-PH	Non-Syndrome	<25 years old	>=12 years	Aterm	Child >1	3500	Normal	Survive	Normal	Normal	Stunting
VSD	Acyanotic	Delay	<5 years old	Non-CHF	Non-PH	Non-Syndrome	<25 years old	<12 years	Aterm	Child >1	2785	Normal	Survive	Wasting	Underweight	Stunting
PULMONARY STENOSIS	Acyanotic	No-Delay	<5 years old	Non-CHF	Non-PH	Non-Syndrome	<25 years old	<12 years	Aterm	Child >1	2300	LBW	Survive	Wasting	Underweight	Stunting
ASD	Acyanotic	No-Delay	<5 years old	CHF	PH	Non-Syndrome	<25 years old	<12 years	Aterm	Child >1	2900	Normal	Survive	Wasting	Underweight	Normal
ASD	Acyanotic	Delay	<5 years old	CHF	Non-PH	Non-Syndrome	<25 years old	<12 years	Aterm	First child	3200	Normal	Survive	Normal	Normal	Normal
PULMONARY STENOSIS	Acyanotic	Delay	<5 years old	Non-CHF	Non-PH	Non-Syndrome	<25 years old	>=12 years	Aterm	First child	3800	Normal	Survive	Normal	Normal	Normal
ASD	Acyanotic	No-Delay	<5 years old	Non-CHF	Non-PH	Non-Syndrome	<25 years old	<12 years	Preterm	First child	1800	LBW	Survive	Wasting	Underweight	Normal
VSD	Acyanotic	No-Delay	<5 years old	CHF	Non-PH	Non-Syndrome	<25 years old	>=12 years	Aterm	Child >1	3000	Normal	Survive	Normal	Underweight	Normal
VSD	Acyanotic	Delay	<5 years old	CHF	Non-PH	Syndrome	<25 years old	<12 years	Aterm	First child	2700	Normal	Survive	Wasting	Underweight	Stunting
TRUNCUS ARTERIOSUS	Cyanotic	Delay	<5 years old	CHF	Non-PH	Non-Syndrome	>=2‎5 years old	<12 years	Aterm	First child	2300	LBW	Death	Wasting	Underweight	Stunting
ASD	Acyanotic	No-Delay	<5 years old	Non-CHF	Non-PH	Syndrome	<25 years old	<12 years	Aterm	Child >1	2500	Normal	Survive	Wasting	Underweight	Stunting
PDA	Acyanotic	Delay	<5 years old	CHF	Non-PH	Syndrome	<25 years old	>=12 years	Aterm	Child >1	2500	Normal	Survive	Wasting	Underweight	Stunting
TETRALOGY OF FALLOT	Cyanotic	Delay	>=5 years old	Non-CHF	Non-PH	Non-Syndrome	<25 years old	<12 years	Aterm	First child	2800	Normal	Survive	Normal		Stunting
PDA	Acyanotic	Delay	>=5 years old	CHF	PH	Non-Syndrome	<25 years old	>=12 years	Aterm	Child >1	2600	Normal	Survive	Normal	Underweight	Stunting
VSD	Acyanotic	Delay	>=5 years old	Non-CHF	Non-PH	Non-Syndrome	<25 years old	>=12 years	Aterm	Child >1	2400	LBW	Survive	Normal	Normal	Normal
PULMONARY ATRESIA	Cyanotic	Delay	>=5 years old	Non-CHF	Non-PH	Non-Syndrome	<25 years old	>=12 years	Preterm	Child >1	2700	Normal	Death	Normal	Underweight	Stunting
PDA	Acyanotic	Delay	<5 years old	Non-CHF	Non-PH	Non-Syndrome	<25 years old	<12 years	Aterm	First child	2100	LBW	Survive	Normal	Normal	Normal
ASD	Acyanotic	No-Delay	<5 years old	Non-CHF	Non-PH	Non-Syndrome	<25 years old	<12 years	Aterm	Child >1	2350	LBW	Survive	Normal	Underweight	Stunting
VSD	Acyanotic	Delay	<5 years old	Non-CHF	Non-PH	Non-Syndrome	>=2‎5 years old	>=12 years	Preterm	First child	2300	LBW	Survive	Normal	Underweight	Stunting
HLHS	Cyanotic	Delay	<5 years old	Non-CHF	Non-PH	Non-Syndrome	<25 years old	>=12 years	Aterm	First child	3600	Normal	Death	Normal	Normal	Stunting
PULMONARY STENOSIS	Acyanotic	Delay	>=5 years old	Non-CHF	Non-PH	Non-Syndrome	<25 years old	>=12 years	Aterm	Child >1	3000	Normal	Survive	Normal	Underweight	Stunting
VSD	Acyanotic	Delay	>=5 years old	Non-CHF	Non-PH	Syndrome	<25 years old	>=12 years	Aterm	Child >1	3200	Normal	Survive	Wasting	Underweight	Normal
PULMONARY STENOSIS	Acyanotic	No-Delay	<5 years old	Non-CHF	Non-PH	Non-Syndrome	<25 years old	>=12 years	Aterm	Child >1	2800	Normal	Survive	Normal	Normal	Normal
PULMONARY STENOSIS	Acyanotic	No-Delay	<5 years old	Non-CHF	Non-PH	Non-Syndrome	<25 years old	<12 years	Aterm	First child	2800	Normal	Survive	Normal	Normal	Normal
PULMONARY STENOSIS	Acyanotic	Delay	<5 years old	Non-CHF	Non-PH	Non-Syndrome	<25 years old	>=12 years	Aterm	First child	2700	Normal	Survive	Normal	Normal	Normal
VSD	Acyanotic	Delay	>=5 years old	Non-CHF	Non-PH	Non-Syndrome	<25 years old	>=12 years	Aterm	First child	2700	Normal	Survive	Normal		Normal
ASD	Acyanotic	No-Delay	<5 years old	Non-CHF	Non-PH	Non-Syndrome	<25 years old	>=12 years	Preterm	Child >1	1600	LBW	Survive	Normal	Normal	Normal
PDA	Acyanotic	No-Delay	<5 years old	Non-CHF	Non-PH	Non-Syndrome	<25 years old	<12 years	Aterm	First child	1800	LBW	Survive	Normal	Normal	Normal
VSD	Acyanotic	Delay	<5 years old	Non-CHF	Non-PH	Non-Syndrome	<25 years old	>=12 years	Aterm	Child >1	3100	Normal	Survive	Normal	Normal	Normal
VSD	Acyanotic	Delay	>=5 years old	Non-CHF	Non-PH	Non-Syndrome	<25 years old	>=12 years	Aterm	First child	3400	Normal	Survive	Normal	Normal	Normal
DORV	Cyanotic	Delay	<5 years old	Non-CHF	Non-PH	Non-Syndrome	<25 years old	<12 years	Aterm	Child >1	2500	Normal	Death	Wasting	Underweight	Stunting
VSD	Acyanotic	No-Delay	<5 years old	Non-CHF	Non-PH	Non-Syndrome	<25 years old	<12 years	Aterm	First child	3000	Normal	Survive	Normal	Underweight	Normal
ASD	Acyanotic	No-Delay	<5 years old	Non-CHF	Non-PH	Non-Syndrome	<25 years old	<12 years	Aterm	Child >1	3800	Normal	Survive	Normal	Normal	Normal
PDA	Acyanotic	No-Delay	<5 years old	CHF	Non-PH	Non-Syndrome	<25 years old	>=12 years	Aterm	Child >1	1900	LBW	Death	Wasting	Underweight	Stunting
VSD	Acyanotic	No-Delay	<5 years old	Non-CHF	Non-PH	Non-Syndrome	>=2‎5 years old	<12 years	Aterm	First child	2600	Normal	Survive	Normal	Underweight	Normal
D-TGA	Cyanotic	Delay	>=5 years old	Non-CHF	Non-PH	Non-Syndrome	<25 years old	>=12 years	Aterm	First child	3400	Normal	Survive	Normal	Normal	Normal
VSD	Acyanotic	Delay	<5 years old	Non-CHF	Non-PH	Non-Syndrome	<25 years old	<12 years	Aterm	First child	3300	Normal	Survive	Normal	Normal	Normal
ASD	Acyanotic	Delay	<5 years old	Non-CHF	Non-PH	Non-Syndrome	<25 years old	<12 years	Aterm	Child >1	3300	Normal	Survive	Normal	Normal	Normal
PULMONARY STENOSIS	Acyanotic	No-Delay	<5 years old	Non-CHF	Non-PH	Non-Syndrome	>=2‎5 years old	<12 years	Aterm	First child	2000	LBW	Survive	Normal	Normal	Normal
TETRALOGY OF FALLOT	Cyanotic	Delay	<5 years old	Non-CHF	Non-PH	Non-Syndrome	<25 years old	>=12 years	Aterm	Child >1	3300	Normal	Survive	Wasting	Underweight	Stunting
ASD	Acyanotic	No-Delay	<5 years old	Non-CHF	Non-PH	Non-Syndrome	<25 years old	<12 years	Aterm	First child	3100	Normal	Survive	Normal	Normal	Normal
TRICUSPID ATRESIA	Cyanotic	Delay	<5 years old	Non-CHF	Non-PH	Non-Syndrome	<25 years old	>=12 years	Aterm	First child	3200	Normal	Survive	Normal	Normal	Normal
ASD	Acyanotic	Delay	>=5 years old	CHF	PH	Non-Syndrome	<25 years old	<12 years	Aterm	Child >1	2600	Normal	Survive	Normal	Underweight	Stunting
ASD	Acyanotic	Delay	>=5 years old	Non-CHF	PH	Non-Syndrome	<25 years old	<12 years	Aterm	Child >1	3300	Normal	Survive	Normal		Normal
VSD	Acyanotic	Delay	<5 years old	Non-CHF	Non-PH	Syndrome	>=2‎5 years old	>=12 years	Aterm	First child	2600	Normal	Survive	Wasting	Underweight	Stunting
D-TGA	Cyanotic	Delay	<5 years old	Non-CHF	Non-PH	Non-Syndrome	<25 years old	>=12 years	Aterm	First child	2980	Normal	Survive	Wasting	Underweight	Stunting
VSD	Acyanotic	No-Delay	<5 years old	Non-CHF	Non-PH	Non-Syndrome	<25 years old	<12 years	Aterm	Child >1	2900	Normal	Survive	Normal	Normal	Normal
ASD	Acyanotic	No-Delay	<5 years old	Non-CHF	Non-PH	Non-Syndrome	<25 years old	>=12 years	Preterm	Child >1	1700	LBW	Survive	Normal	Underweight	Normal
PULMONARY ATRESIA	Cyanotic	Delay	<5 years old	CHF	Non-PH	Non-Syndrome	<25 years old	>=12 years	Aterm	Child >1	2400	LBW	Survive	Wasting	Underweight	Stunting
SINGLE VENTRICLE	Cyanotic	Delay	>=5 years old	CHF	Non-PH	Non-Syndrome	<25 years old	>=12 years	Preterm	Child >1	2100	LBW	Survive	Normal		Normal
PDA	Acyanotic	Delay	>=5 years old	CHF	Non-PH	Non-Syndrome	>=2‎5 years old	>=12 years	Aterm	First child	4200	Normal	Survive	Normal	Underweight	Stunting
VSD	Acyanotic	Delay	<5 years old	CHF	Non-PH	Non-Syndrome	<25 years old	<12 years	Aterm	First child	3400	Normal	Survive	Wasting	Normal	Normal
TETRALOGY OF FALLOT	Cyanotic	Delay	<5 years old	Non-CHF	Non-PH	Non-Syndrome	<25 years old	<12 years	Aterm	Child >1	2500	Normal	Survive	Normal	Underweight	Stunting
PULMONARY STENOSIS	Acyanotic	Delay	<5 years old	Non-CHF	Non-PH	Non-Syndrome	<25 years old	>=12 years	Aterm	First child	2200	LBW	Survive	Wasting	Underweight	Stunting
PDA	Acyanotic	No-Delay	<5 years old	CHF	Non-PH	Non-Syndrome	<25 years old	<12 years	Aterm	Child >1	2500	Normal	Death	Normal	Underweight	Stunting
VSD	Acyanotic	No-Delay	<5 years old	CHF	PH	Non-Syndrome	<25 years old	>=12 years	Aterm	Child >1	2500	Normal	Survive	Normal	Underweight	Normal
D-TGA	Cyanotic	Delay	<5 years old	Non-CHF	Non-PH	Non-Syndrome	>=2‎5 years old	<12 years	Aterm	First child	3300	Normal	Survive	Normal	Normal	Normal
DORV	Cyanotic	Delay	<5 years old	CHF	Non-PH	Non-Syndrome	<25 years old	>=12 years	Aterm	Child >1	3700	Normal	Survive	Normal	Underweight	Stunting
PULMONARY STENOSIS	Acyanotic	Delay	>=5 years old	Non-CHF	Non-PH	Non-Syndrome	<25 years old	>=12 years	Aterm	Child >1	3000	Normal	Survive	Normal	Normal	Stunting
PDA	Acyanotic	Delay	>=5 years old	CHF	Non-PH	Non-Syndrome	<25 years old	>=12 years	Aterm	Child >1	2000	LBW	Survive	Normal	Normal	Normal
AVSD	Acyanotic	Delay	>=5 years old	CHF	PH	Non-Syndrome	>=2‎5 years old	<12 years	Aterm	Child >1	2400	LBW	Survive	Wasting	Underweight	Stunting
PULMONARY ATRESIA	Cyanotic	Delay	>=5 years old	Non-CHF	Non-PH	Non-Syndrome	<25 years old	>=12 years	Aterm	First child	3500	Normal	Survive	Normal	Underweight	Normal
PDA	Acyanotic	Delay	<5 years old	CHF	Non-PH	Syndrome	>=2‎5 years old	>=12 years	Aterm	Child >1	2600	Normal	Survive	Normal	Underweight	Stunting
VSD	Acyanotic	Delay	>=5 years old	Non-CHF	Non-PH	Non-Syndrome	<25 years old	>=12 years	Aterm	First child	3600	Normal	Survive	Wasting		Normal
VSD	Acyanotic	No-Delay	<5 years old	Non-CHF	Non-PH	Syndrome	<25 years old	<12 years	Aterm	Child >1	2400	LBW	Survive	Wasting	Underweight	Stunting
PDA	Acyanotic	Delay	<5 years old	CHF	Non-PH	Non-Syndrome	<25 years old	<12 years	Preterm	Child >1	2100	LBW	Survive	Wasting	Underweight	Stunting
VSD	Acyanotic	Delay	<5 years old	CHF	Non-PH	Non-Syndrome	>=2‎5 years old	>=12 years	Aterm	First child	3000	Normal	Survive	Normal	Normal	Normal
PDA	Acyanotic	Delay	<5 years old	CHF	Non-PH	Non-Syndrome	<25 years old	<12 years	Aterm	Child >1	3450	Normal	Survive	Wasting	Underweight	Normal
VSD-PS	Acyanotic	Delay	<5 years old	Non-CHF	Non-PH	Non-Syndrome	<25 years old	<12 years	Aterm	First child	3070	Normal	Survive	Normal	Normal	Normal
PULMONARY ATRESIA	Cyanotic	Delay	<5 years old	Non-CHF	Non-PH	Syndrome	<25 years old	<12 years	Aterm	Child >1	2300	LBW	Death	Wasting	Underweight	Stunting
VSD	Acyanotic	No-Delay	<5 years old	Non-CHF	Non-PH	Syndrome	<25 years old	<12 years	Aterm	Child >1	3700	Normal	Survive	Normal	Normal	Normal
PULMONARY ATRESIA	Cyanotic	Delay	<5 years old	Non-CHF	Non-PH	Non-Syndrome	<25 years old	<12 years	Aterm	First child	2200	LBW	Death	Wasting	Underweight	Stunting
PDA	Acyanotic	Delay	>=5 years old	Non-CHF	Non-PH	Non-Syndrome	<25 years old	>=12 years	Aterm	Child >1	1700	LBW	Survive	Normal	Underweight	Stunting
VSD	Acyanotic	Delay	>=5 years old	CHF	Non-PH	Non-Syndrome	<25 years old	<12 years	Aterm	First child	2850	Normal	Survive	Normal		Normal
ASD	Acyanotic	No-Delay	<5 years old	Non-CHF	Non-PH	Non-Syndrome	<25 years old	<12 years	Preterm	Child >1	2800	Normal	Survive	Normal	Normal	Normal
ASD	Acyanotic	Delay	<5 years old	Non-CHF	Non-PH	Non-Syndrome	<25 years old	<12 years	Aterm	Child >1	2500	Normal	Survive	Wasting	Underweight	Stunting
LEFT COTRIATRIUM	Acyanotic	Delay	<5 years old	Non-CHF	Non-PH	Non-Syndrome	<25 years old	<12 years	Preterm	First child	1500	LBW	Survive	Normal	Underweight	Stunting
VSD	Acyanotic	Delay	<5 years old	CHF	PH	Non-Syndrome	<25 years old	<12 years	Aterm	First child	3200	Normal	Survive	Wasting	Underweight	Stunting
PDA	Acyanotic	Delay	<5 years old	Non-CHF	Non-PH	Syndrome	<25 years old	<12 years	Aterm	First child	2850	Normal	Survive	Normal	Normal	Normal
PDA	Acyanotic	Delay	>=5 years old	CHF	PH	Non-Syndrome	<25 years old	>=12 years	Aterm	First child	4400	Normal	Survive	Normal		Normal
PDA	Acyanotic	Delay	<5 years old	CHF	Non-PH	Syndrome	<25 years old	<12 years	Aterm	Child >1	2700	Normal	Survive	Normal	Underweight	Stunting
PULMONARY STENOSIS	Acyanotic	Delay	<5 years old	Non-CHF	Non-PH	Syndrome	<25 years old	<12 years	Aterm	Child >1	3100	Normal	Survive	Normal	Normal	Normal
PULMONARY STENOSIS	Acyanotic	No-Delay	<5 years old	Non-CHF	Non-PH	Non-Syndrome	<25 years old	>=12 years	Preterm	Child >1	1600	LBW	Survive	Normal	Normal	Normal
VSD	Acyanotic	No-Delay	<5 years old	CHF	Non-PH	Non-Syndrome	>=2‎5 years old	<12 years	Aterm	First child	2400	LBW	Survive	Wasting	Underweight	Normal
VSD	Acyanotic	Delay	<5 years old	CHF	Non-PH	Syndrome	<25 years old	<12 years	Aterm	Child >1	2300	LBW	Survive	Wasting	Underweight	Stunting
TETRALOGY OF FALLOT	Cyanotic	No-Delay	<5 years old	Non-CHF	Non-PH	Non-Syndrome	<25 years old	<12 years	Aterm	Child >1	2400	LBW	Survive	Wasting	Underweight	Stunting
VSD	Acyanotic	Delay	<5 years old	Non-CHF	Non-PH	Non-Syndrome	<25 years old	>=12 years	Preterm	First child	2100	LBW	Survive	Wasting	Underweight	Stunting
ASD	Acyanotic	Delay	>=5 years old	CHF	PH	Non-Syndrome	<25 years old	>=12 years	Aterm	First child	3100	Normal	Survive	Normal		Stunting
SINGLE VENTRICLE	Cyanotic	Delay	>=5 years old	Non-CHF	Non-PH	Non-Syndrome	<25 years old	>=12 years	Aterm	Child >1	3000	Normal	Survive	Wasting		Stunting
D-TGA	Cyanotic	Delay	<5 years old	CHF	PH	Non-Syndrome	>=2‎5 years old	<12 years	Aterm	First child	3100	Normal	Survive	Normal	Underweight	Stunting
VSD	Acyanotic	Delay	>=5 years old	Non-CHF	Non-PH	Non-Syndrome	<25 years old	<12 years	Aterm	First child	2800	Normal	Survive	Normal	Normal	Normal
ASD	Acyanotic	Delay	<5 years old	CHF	Non-PH	Non-Syndrome	<25 years old	>=12 years	Aterm	Child >1	3500	Normal	Survive	Normal	Normal	Normal
EBSTEIN ANOMALY	Cyanotic	Delay	<5 years old	Non-CHF	Non-PH	Non-Syndrome	>=2‎5 years old	<12 years	Aterm	Child >1	3900	Normal	Survive	Wasting	Underweight	Stunting
ASD	Acyanotic	Delay	<5 years old	Non-CHF	Non-PH	Non-Syndrome	<25 years old	<12 years	Aterm	Child >1	3200	Normal	Survive	Normal	Underweight	Stunting
ASD	Acyanotic	No-Delay	<5 years old	Non-CHF	Non-PH	Non-Syndrome	<25 years old	<12 years	Preterm	Child >1	1800	LBW	Survive	Normal	Normal	Normal
VSD	Acyanotic	Delay	<5 years old	Non-CHF	Non-PH	Non-Syndrome	<25 years old	>=12 years	Aterm	Child >1	3000	Normal	Survive	Normal	Normal	Stunting
PULMONARY ATRESIA	Cyanotic	Delay	<5 years old	Non-CHF	Non-PH	Non-Syndrome	<25 years old	<12 years	Preterm	Child >1	2500	Normal	Survive	Normal	Underweight	Stunting
VSD	Acyanotic	Delay	<5 years old	CHF	Non-PH	Non-Syndrome	<25 years old	<12 years	Aterm	First child	3100	Normal	Survive	Wasting	Underweight	Stunting
PULMONARY STENOSIS	Acyanotic	Delay	<5 years old	Non-CHF	Non-PH	Syndrome	<25 years old	<12 years	Aterm	First child	2650	Normal	Survive	Wasting	Underweight	Stunting
SINGLE VENTRICLE	Cyanotic	Delay	<5 years old	Non-CHF	Non-PH	Non-Syndrome	>=2‎5 years old	>=12 years	Aterm	First child	3200	Normal	Survive	Normal	Normal	Stunting
PDA	Acyanotic	Delay	<5 years old	CHF	PH	Non-Syndrome	>=2‎5 years old	>=12 years	Aterm	First child	2600	Normal	Survive	Normal	Normal	Normal
ASD	Acyanotic	Delay	<5 years old	Non-CHF	Non-PH	Non-Syndrome	<25 years old	<12 years	Aterm	First child	3300	Normal	Survive	Normal	Normal	Normal
AVSD	Acyanotic	Delay	<5 years old	CHF	Non-PH	Non-Syndrome	>=2‎5 years old	>=12 years	Preterm	Child >1	2250	LBW	Survive	Normal	Normal	Normal
ASD	Acyanotic	Delay	>=5 years old	Non-CHF	PH	Non-Syndrome	<25 years old	>=12 years	Aterm	Child >1	2800	Normal	Survive	Normal		Normal
ASD	Acyanotic	Delay	<5 years old	CHF	Non-PH	Syndrome	<25 years old	>=12 years	Aterm	Child >1	2700	Normal	Survive	Wasting	Underweight	Stunting
TETRALOGY OF FALLOT	Cyanotic	Delay	>=5 years old	Non-CHF	Non-PH	Non-Syndrome	<25 years old	>=12 years	Aterm	Child >1	2500	Normal	Survive	Normal	Normal	Stunting
PDA	Acyanotic	Delay	<5 years old	CHF	PH	Non-Syndrome	<25 years old	<12 years	Aterm	Child >1	3000	Normal	Survive	Normal	Normal	Normal
PDA	Acyanotic	Delay	<5 years old	CHF	PH	Syndrome	<25 years old	>=12 years	Aterm	First child	1800	LBW	Survive	Normal	Underweight	Stunting
PULMONARY ATRESIA	Cyanotic	Delay	<5 years old	Non-CHF	Non-PH	Non-Syndrome	>=2‎5 years old	>=12 years	Aterm	First child	2500	Normal	Survive	Normal	Normal	Stunting
PULMONARY STENOSIS	Acyanotic	Delay	>=5 years old	Non-CHF	Non-PH	Non-Syndrome	<25 years old	>=12 years	Aterm	Child >1	2600	Normal	Survive	Wasting	Underweight	Normal
SINGLE VENTRICLE	Cyanotic	Delay	<5 years old	CHF	PH	Non-Syndrome	>=2‎5 years old	<12 years	Aterm	First child	3220	Normal	Death	Wasting	Underweight	Normal
PULMONARY STENOSIS	Acyanotic	Delay	<5 years old	Non-CHF	Non-PH	Syndrome	>=2‎5 years old	>=12 years	Aterm	Child >1	2100	LBW	Survive	Wasting	Underweight	Stunting
VSD	Acyanotic	Delay	>=5 years old	CHF	PH	Non-Syndrome	<25 years old	>=12 years	Aterm	Child >1	3200	Normal	Survive	Wasting		Normal
EBSTEIN ANOMALY	Acyanotic	Delay	>=5 years old	Non-CHF	Non-PH	Non-Syndrome	<25 years old	<12 years	Aterm	Child >1	3000	Normal	Survive	Normal	Normal	Normal
TETRALOGY OF FALLOT	Cyanotic	Delay	>=5 years old	Non-CHF	Non-PH	Non-Syndrome	<25 years old	>=12 years	Aterm	Child >1	3500	Normal	Survive	Wasting	Underweight	Stunting
D-TGA	Cyanotic	Delay	<5 years old	Non-CHF	Non-PH	Non-Syndrome	<25 years old	<12 years	Aterm	Child >1	3350	Normal	Death	Normal	Normal	Normal
COARCTATIO AORTA	Acyanotic	Delay	<5 years old	CHF	PH	Non-Syndrome	<25 years old	<12 years	Aterm	Child >1	2400	LBW	Survive	Wasting	Underweight	Stunting
TAPVD	Cyanotic	Delay	<5 years old	Non-CHF	PH	Non-Syndrome	<25 years old	>=12 years	Aterm	Child >1	3100	Normal	Survive	Normal	Underweight	Stunting
ASD	Acyanotic	No-Delay	<5 years old	Non-CHF	Non-PH	Non-Syndrome	<25 years old	<12 years	Aterm	Child >1	3650	Normal	Death	Normal	Normal	Normal
VSD	Acyanotic	Delay	>=5 years old	Non-CHF	Non-PH	Non-Syndrome	<25 years old	>=12 years	Aterm	First child	1800	LBW	Survive	Wasting		Normal
PDA	Acyanotic	Delay	<5 years old	Non-CHF	Non-PH	Non-Syndrome	<25 years old	<12 years	Aterm	Child >1	3400	Normal	Survive	Normal	Normal	Stunting
VSD	Acyanotic	No-Delay	<5 years old	Non-CHF	Non-PH	Non-Syndrome	<25 years old	<12 years	Aterm	First child	2700	Normal	Survive	Wasting	Underweight	Normal
PDA	Acyanotic	No-Delay	<5 years old	CHF	Non-PH	Non-Syndrome	<25 years old	<12 years	Preterm	Child >1	2700	Normal	Survive	Normal	Normal	Normal
PULMONARY STENOSIS	Acyanotic	No-Delay	<5 years old	Non-CHF	Non-PH	Non-Syndrome	<25 years old	<12 years	Aterm	Child >1	2850	Normal	Survive	Normal	Underweight	Stunting
VSD	Acyanotic	No-Delay	<5 years old	Non-CHF	Non-PH	Non-Syndrome	<25 years old	<12 years	Aterm	Child >1	4000	Normal	Survive	Normal	Underweight	Stunting
VSD	Acyanotic	Delay	>=5 years old	CHF	Non-PH	Non-Syndrome	<25 years old	<12 years	Preterm	First child	1300	LBW	Survive	Wasting		Normal
PULMONARY STENOSIS	Acyanotic	Delay	>=5 years old	Non-CHF	Non-PH	Non-Syndrome	<25 years old	<12 years	Aterm	Child >1	2900	Normal	Survive	Normal	Normal	Normal
ASD	Acyanotic	Delay	<5 years old	CHF	PH	Non-Syndrome	<25 years old	<12 years	Aterm	Child >1	3500	Normal	Survive	Normal	Normal	Normal
PDA	Acyanotic	No-Delay	<5 years old	Non-CHF	Non-PH	Non-Syndrome	<25 years old	<12 years	Preterm	Child >1	2000	LBW	Survive		Underweight	Stunting
PULMONARY ATRESIA	Cyanotic	Delay	>=5 years old	Non-CHF	Non-PH	Non-Syndrome	<25 years old	<12 years	Aterm	First child	2700	Normal	Survive	Wasting		Normal
VSD	Acyanotic	Delay	>=5 years old	CHF	Non-PH	Non-Syndrome	<25 years old	<12 years	Aterm	Child >1	1800	LBW	Survive	Normal	Normal	Normal
ASD	Acyanotic	No-Delay	<5 years old	CHF	Non-PH	Non-Syndrome	<25 years old	<12 years	Aterm	Child >1	2700	Normal	Survive	Wasting	Underweight	Stunting
ASD	Acyanotic	Delay	>=5 years old	CHF	Non-PH	Non-Syndrome	<25 years old	<12 years	Aterm	First child	3100	Normal	Survive	Normal	Normal	Normal
ASD	Acyanotic	No-Delay	<5 years old	Non-CHF	Non-PH	Non-Syndrome	<25 years old	<12 years	Preterm	Child >1	2100	LBW	Survive	Normal	Underweight	Stunting
ASD	Acyanotic	Delay	<5 years old	Non-CHF	Non-PH	Syndrome	<25 years old	>=12 years	Aterm	Child >1	2850	Normal	Survive	Normal	Underweight	Stunting
MITRAL ATRESIA	Cyanotic	Delay	<5 years old	CHF	Non-PH	Non-Syndrome	<25 years old	<12 years	Aterm	Child >1	3600	Normal	Survive	Normal	Normal	Normal
TETRALOGY OF FALLOT	Cyanotic	Delay	>=5 years old	Non-CHF	Non-PH	Non-Syndrome	<25 years old	<12 years	Preterm	First child	2000	LBW	Survive	Normal		Stunting
ASD	Acyanotic	Delay	>=5 years old	CHF	PH	Non-Syndrome	<25 years old	>=12 years	Aterm	Child >1	3600	Normal	Survive	Normal		Normal
PDA	Acyanotic	No-Delay	<5 years old	CHF	Non-PH	Non-Syndrome	<25 years old	>=12 years	Aterm	Child >1	3000	Normal	Survive	Wasting	Underweight	Stunting
ASD	Acyanotic	Delay	<5 years old	Non-CHF	Non-PH	Non-Syndrome	<25 years old	<12 years	Aterm	Child >1	2600	Normal	Survive	Wasting	Underweight	Stunting
VSD	Acyanotic	Delay	<5 years old	Non-CHF	Non-PH	Syndrome	>=2‎5 years old	<12 years	Preterm	First child	2600	Normal	Survive	Wasting	Underweight	Normal
ASD	Acyanotic	Delay	>=5 years old	CHF	Non-PH	Non-Syndrome	<25 years old	<12 years	Aterm	Child >1	3400	Normal	Survive	Normal		Stunting
VSD	Acyanotic	Delay	>=5 years old	Non-CHF	Non-PH	Non-Syndrome	<25 years old	<12 years	Aterm	First child	3500	Normal	Survive	Normal		Normal
VSD	Acyanotic	Delay	<5 years old	Non-CHF	Non-PH	Non-Syndrome	<25 years old	>=12 years	Aterm	Child >1	3200	Normal	Survive	Normal	Underweight	Normal
PDA	Acyanotic	No-Delay	<5 years old	Non-CHF	Non-PH	Non-Syndrome	<25 years old	<12 years	Aterm	First child	3200	Normal	Survive	Normal	Normal	Stunting
TETRALOGY OF FALLOT	Cyanotic	Delay	>=5 years old	Non-CHF	Non-PH	Non-Syndrome	<25 years old	<12 years	Aterm	Child >1	3200	Normal	Survive	Normal	Normal	Normal
PULMONARY STENOSIS	Acyanotic	Delay	<5 years old	Non-CHF	Non-PH	Non-Syndrome	<25 years old	<12 years	Aterm	Child >1	3900	Normal	Survive	Normal	Normal	Normal
VSD	Acyanotic	Delay	<5 years old	Non-CHF	Non-PH	Non-Syndrome	<25 years old	<12 years	Aterm	Child >1	3300	Normal	Survive	Normal	Normal	Normal
PULMONARY STENOSIS	Cyanotic	Delay	>=5 years old	Non-CHF	Non-PH	Non-Syndrome	<25 years old	>=12 years	Preterm	Child >1	1500	LBW	Survive	Wasting		Stunting
ASD	Acyanotic	Delay	>=5 years old	Non-CHF	Non-PH	Non-Syndrome	<25 years old	<12 years	Aterm	Child >1	3200	Normal	Survive	Wasting	Underweight	Stunting
ASD	Acyanotic	Delay	>=5 years old	Non-CHF	Non-PH	Non-Syndrome	<25 years old	<12 years	Aterm	Child >1	3000	Normal	Survive	Normal	Normal	Normal
ASD	Acyanotic	No-Delay	<5 years old	Non-CHF	Non-PH	Non-Syndrome	>=2‎5 years old	<12 years	Preterm	First child	1300	LBW	Survive	Normal	Underweight	Stunting
VSD	Acyanotic	Delay	>=5 years old	CHF	Non-PH	Non-Syndrome	<25 years old	>=12 years	Aterm	First child	2800	Normal	Survive	Normal		Normal
PULMONARY STENOSIS	Acyanotic	Delay	<5 years old	Non-CHF	Non-PH	Non-Syndrome	<25 years old	<12 years	Aterm	Child >1	2350	LBW	Survive	Wasting	Underweight	Stunting
VSD-PS	Acyanotic	Delay	>=5 years old	Non-CHF	Non-PH	Non-Syndrome	<25 years old	>=12 years	Aterm	Child >1	3500	Normal	Survive	Wasting		Normal
ASD	Acyanotic	Delay	<5 years old	CHF	Non-PH	Syndrome	<25 years old	<12 years	Aterm	Child >1	2300	LBW	Survive	Wasting	Underweight	Stunting
VSD	Acyanotic	Delay	>=5 years old	Non-CHF	Non-PH	Non-Syndrome	<25 years old	>=12 years	Aterm	Child >1	2500	Normal	Survive	Normal		Normal
VSD	Acyanotic	No-Delay	<5 years old	Non-CHF	PH	Non-Syndrome	>=2‎5 years old	<12 years	Aterm	First child	2500	Normal	Survive	Wasting	Underweight	Stunting
AVSD	Acyanotic	Delay	>=5 years old	Non-CHF	PH	Syndrome	<25 years old	>=12 years	Aterm	First child	2200	LBW	Survive	Wasting	Underweight	Stunting
VSD	Acyanotic	Delay	<5 years old	Non-CHF	Non-PH	Non-Syndrome	<25 years old	<12 years	Aterm	First child	2700	Normal	Survive	Normal	Normal	Normal
VSD	Acyanotic	No-Delay	<5 years old	Non-CHF	Non-PH	Non-Syndrome	>=2‎5 years old	>=12 years	Aterm	First child	3100	Normal	Survive	Wasting	Normal	Normal
ASD	Acyanotic	No-Delay	<5 years old	Non-CHF	Non-PH	Non-Syndrome	>=2‎5 years old	<12 years	Aterm	First child	2900	Normal	Death	Normal	Underweight	Stunting
ASD	Acyanotic	Delay	>=5 years old	CHF	Non-PH	Non-Syndrome	<25 years old	<12 years	Aterm	First child	2700	Normal	Survive	Wasting	Normal	Stunting
PDA	Acyanotic	Delay	<5 years old	Non-CHF	Non-PH	Non-Syndrome	<25 years old	>=12 years	Aterm	First child	2700	Normal	Survive	Normal	Underweight	Stunting
ASD	Acyanotic	No-Delay	<5 years old	Non-CHF	Non-PH	Non-Syndrome	<25 years old	<12 years	Aterm	Child >1	1900	LBW	Survive		Underweight	Stunting
ASD	Acyanotic	Delay	<5 years old	Non-CHF	Non-PH	Non-Syndrome	<25 years old	<12 years	Aterm	Child >1	3300	Normal	Survive	Normal	Normal	Normal
DORV	Cyanotic	Delay	<5 years old	Non-CHF	Non-PH	Non-Syndrome	<25 years old	<12 years	Aterm	First child	2900	Normal	Survive	Normal	Normal	Normal
TRUNCUS ARTERIOSUS	Cyanotic	Delay	<5 years old	CHF	Non-PH	Non-Syndrome	<25 years old	<12 years	Aterm	Child >1	2600	Normal	Survive	Wasting	Underweight	Stunting
PDA	Acyanotic	No-Delay	<5 years old	Non-CHF	Non-PH	Non-Syndrome	<25 years old	<12 years	Aterm	Child >1	2600	Normal	Survive	Normal	Underweight	Normal
ASD	Acyanotic	No-Delay	<5 years old	Non-CHF	Non-PH	Syndrome	<25 years old	<12 years	Preterm	Child >1	2700	Normal	Survive	Wasting	Underweight	Stunting
PDA	Acyanotic	No-Delay	<5 years old	Non-CHF	Non-PH	Syndrome	<25 years old	<12 years	Aterm	Child >1	2400	LBW	Survive	Wasting	Normal	Normal
VSD	Acyanotic	No-Delay	<5 years old	Non-CHF	Non-PH	Non-Syndrome	>=2‎5 years old	<12 years	Aterm	First child	3100	Normal	Survive	Normal	Normal	Normal
VSD	Acyanotic	No-Delay	<5 years old	Non-CHF	Non-PH	Non-Syndrome	<25 years old	<12 years	Aterm	Child >1	2700	Normal	Survive	Wasting	Underweight	Normal
ASD	Acyanotic	Delay	<5 years old	CHF	Non-PH	Non-Syndrome	<25 years old	<12 years	Aterm	Child >1	2950	Normal	Survive	Wasting	Underweight	Normal
VSD	Acyanotic	Delay	<5 years old	CHF	Non-PH	Non-Syndrome	<25 years old	>=12 years	Aterm	Child >1	2800	Normal	Survive	Wasting	Underweight	Stunting
PULMONARY STENOSIS	Acyanotic	Delay	<5 years old	Non-CHF	Non-PH	Non-Syndrome	>=2‎5 years old	<12 years	Aterm	First child	2600	Normal	Survive	Normal	Normal	Normal
DORV	Cyanotic	Delay	<5 years old	CHF	PH	Non-Syndrome	<25 years old	<12 years	Preterm	First child	2600	Normal	Survive	Wasting	Underweight	Stunting
VSD	Acyanotic	Delay	<5 years old	Non-CHF	Non-PH	Syndrome	>=2‎5 years old	>=12 years	Aterm	Child >1	2500	Normal	Survive	Normal	Underweight	Stunting
PDA	Acyanotic	No-Delay	<5 years old	Non-CHF	Non-PH	Non-Syndrome	<25 years old	>=12 years	Aterm	Child >1	2800	Normal	Survive	Wasting	Underweight	Stunting
TETRALOGY OF FALLOT	Cyanotic	No-Delay	<5 years old	Non-CHF	Non-PH	Non-Syndrome	<25 years old	<12 years	Preterm	Child >1	1790	LBW	Survive	Wasting	Underweight	Stunting
VSD	Acyanotic	Delay	>=5 years old	Non-CHF	Non-PH	Non-Syndrome	<25 years old	<12 years	Aterm	First child	2900	Normal	Survive	Normal		Normal
ASD	Acyanotic	Delay	>=5 years old	Non-CHF	Non-PH	Non-Syndrome	<25 years old	<12 years	Aterm	Child >1	2800	Normal	Survive	Normal	Underweight	Stunting
PDA	Acyanotic	No-Delay	<5 years old	CHF	Non-PH	Non-Syndrome	<25 years old	>=12 years	Aterm	Child >1	3700	Normal	Death	Normal	Underweight	Stunting
TETRALOGY OF FALLOT	Cyanotic	Delay	>=5 years old	CHF	Non-PH	Non-Syndrome	<25 years old	<12 years	Preterm	Child >1	1700	LBW	Survive	Normal	Normal	Stunting
VSD	Acyanotic	Delay	>=5 years old	Non-CHF	Non-PH	Non-Syndrome	<25 years old	<12 years	Aterm	First child	3000	Normal	Survive	Wasting		Normal
VSD	Acyanotic	Delay	<5 years old	Non-CHF	Non-PH	Non-Syndrome	<25 years old	<12 years	Aterm	Child >1	2800	Normal	Survive	Wasting	Underweight	Normal
ASD	Acyanotic	Delay	>=5 years old	Non-CHF	Non-PH	Non-Syndrome	<25 years old	<12 years	Aterm	Child >1	2800	Normal	Survive	Wasting		Stunting
PULMONARY ATRESIA	Cyanotic	Delay	<5 years old	Non-CHF	Non-PH	Non-Syndrome	<25 years old	<12 years	Aterm	Child >1	2100	LBW	Survive	Wasting	Underweight	Normal
ASD	Acyanotic	Delay	<5 years old	Non-CHF	PH	Syndrome	<25 years old	<12 years	Aterm	Child >1	2300	LBW	Survive	Normal	Normal	Normal
ASD	Acyanotic	Delay	<5 years old	Non-CHF	PH	Syndrome	<25 years old	<12 years	Aterm	Child >1	1750	LBW	Survive	Wasting	Underweight	Stunting
ASD	Acyanotic	Delay	>=5 years old	CHF	PH	Non-Syndrome	<25 years old	>=12 years	Aterm	First child	3200	Normal	Survive	Wasting		Stunting
VSD	Acyanotic	Delay	<5 years old	CHF	Non-PH	Non-Syndrome	<25 years old	>=12 years	Preterm	Child >1	1920	LBW	Survive	Wasting	Underweight	Stunting
ASD	Acyanotic	Delay	>=5 years old	CHF	Non-PH	Non-Syndrome	<25 years old	>=12 years	Aterm	First child	2800	Normal	Survive	Normal	Underweight	Stunting
PDA	Acyanotic	Delay	<5 years old	Non-CHF	Non-PH	Syndrome	>=2‎5 years old	<12 years	Aterm	First child	2300	LBW	Survive	Wasting	Underweight	Normal
ASD	Acyanotic	Delay	<5 years old	CHF	PH	Non-Syndrome	<25 years old	<12 years	Aterm	First child	2700	Normal	Survive	Wasting	Underweight	Normal
PDA	Acyanotic	No-Delay	<5 years old	Non-CHF	Non-PH	Non-Syndrome	<25 years old	>=12 years	Preterm	First child	2300	LBW	Survive	Normal	Underweight	Stunting
PDA	Acyanotic	No-Delay	<5 years old	Non-CHF	Non-PH	Non-Syndrome	<25 years old	>=12 years	Preterm	Child >1	1500	LBW	Survive		Underweight	Stunting
PDA	Acyanotic	Delay	>=5 years old	CHF	PH	Non-Syndrome	<25 years old	>=12 years	Aterm	First child	2800	Normal	Survive	Wasting	Underweight	Stunting
PULMONARY STENOSIS	Acyanotic	Delay	<5 years old	Non-CHF	Non-PH	Non-Syndrome	<25 years old	<12 years	Aterm	Child >1	2300	LBW	Survive	Wasting	Underweight	Stunting
TETRALOGY OF FALLOT	Cyanotic	Delay	<5 years old	Non-CHF	Non-PH	Non-Syndrome	<25 years old	<12 years	Aterm	First child	3200	Normal	Survive	Normal	Normal	Stunting
PDA	Acyanotic	No-Delay	<5 years old	CHF	Non-PH	Non-Syndrome	<25 years old	<12 years	Preterm	Child >1	1200	LBW	Death		Normal	Normal
ASD	Acyanotic	No-Delay	<5 years old	Non-CHF	Non-PH	Non-Syndrome	>=2‎5 years old	<12 years	Aterm	First child	2920	Normal	Survive	Normal	Normal	Normal
PDA	Acyanotic	No-Delay	<5 years old	Non-CHF	Non-PH	Non-Syndrome	<25 years old	>=12 years	Aterm	Child >1	3300	Normal	Survive	Normal	Underweight	Normal
PDA	Acyanotic	No-Delay	<5 years old	CHF	Non-PH	Non-Syndrome	<25 years old	>=12 years	Aterm	Child >1	1700	LBW	Survive	Wasting	Underweight	Stunting
PULMONARY ATRESIA	Cyanotic	Delay	<5 years old	Non-CHF	Non-PH	Non-Syndrome	<25 years old	<12 years	Aterm	Child >1	2500	Normal	Survive	Normal	Underweight	Stunting
VSD	Acyanotic	Delay	<5 years old	CHF	PH	Non-Syndrome	>=2‎5 years old	<12 years	Aterm	First child	3500	Normal	Survive	Normal	Normal	Normal
VSD	Acyanotic	Delay	>=5 years old	Non-CHF	Non-PH	Non-Syndrome	<25 years old	>=12 years	Aterm	Child >1	3500	Normal	Survive	Wasting	Normal	Normal
PARACHUTE MITRAL VALVE	Acyanotic	Delay	>=5 years old	CHF	PH	Non-Syndrome	<25 years old	>=12 years	Aterm	Child >1	2200	LBW	Survive	Wasting	Underweight	Stunting
ASD	Acyanotic	Delay	>=5 years old	CHF	PH	Non-Syndrome	<25 years old	<12 years	Aterm	Child >1	3300	Normal	Survive	Normal		Normal
VSD	Acyanotic	Delay	>=5 years old	Non-CHF	Non-PH	Non-Syndrome	<25 years old	>=12 years	Aterm	Child >1	3000	Normal	Survive	Normal		Normal
TETRALOGY OF FALLOT	Cyanotic	Delay	<5 years old	Non-CHF	Non-PH	Non-Syndrome	<25 years old	>=12 years	Aterm	Child >1	3200	Normal	Survive	Wasting	Underweight	Normal
ASD	Acyanotic	No-Delay	<5 years old	Non-CHF	Non-PH	Syndrome	<25 years old	<12 years	Aterm	Child >1	3300	Normal	Survive	Normal	Underweight	Stunting
ASD	Acyanotic	Delay	>=5 years old	CHF	PH	Non-Syndrome	<25 years old	<12 years	Aterm	First child	4000	Normal	Survive	Wasting	Underweight	Normal
PARACHUTE MITRAL VALVE	Acyanotic	Delay	>=5 years old	Non-CHF	PH	Non-Syndrome	<25 years old	<12 years	Aterm	First child	3200	Normal	Survive	Normal	Normal	Normal
VSD	Acyanotic	Delay	<5 years old	Non-CHF	Non-PH	Syndrome	<25 years old	<12 years	Aterm	First child	1600	LBW	Survive	Wasting	Underweight	Normal
DORV	Cyanotic	Delay	<5 years old	Non-CHF	Non-PH	Non-Syndrome	<25 years old	<12 years	Aterm	Child >1	3300	Normal	Survive	Wasting	Underweight	Stunting
AORTIC STENOSIS	Acyanotic	No-Delay	<5 years old	CHF	Non-PH	Non-Syndrome	<25 years old	<12 years	Aterm	Child >1	3400	Normal	Survive	Normal	Normal	Stunting
PDA	Acyanotic	Delay	>=5 years old	CHF	Non-PH	Non-Syndrome	<25 years old	<12 years	Aterm	Child >1	3500	Normal	Survive	Wasting	Normal	Normal
VSD	Acyanotic	No-Delay	<5 years old	CHF	Non-PH	Non-Syndrome	>=2‎5 years old	<12 years	Aterm	First child	2600	Normal	Survive	Wasting	Underweight	Stunting
PDA	Acyanotic	No-Delay	<5 years old	Non-CHF	Non-PH	Non-Syndrome	<25 years old	<12 years	Aterm	First child	2525	Normal	Survive	Wasting	Normal	Normal
PDA	Acyanotic	No-Delay	<5 years old	Non-CHF	Non-PH	Non-Syndrome	>=2‎5 years old	<12 years	Preterm	First child	1300	LBW	Survive		Normal	Normal
ASD	Acyanotic	No-Delay	<5 years old	CHF	Non-PH	Non-Syndrome	<25 years old	<12 years	Aterm	First child	2700	Normal	Survive	Normal	Underweight	Stunting
PDA	Acyanotic	No-Delay	<5 years old	CHF	Non-PH	Non-Syndrome	<25 years old	>=12 years	Aterm	Child >1	2900	Normal	Survive	Wasting	Underweight	Stunting
PDA	Acyanotic	No-Delay	<5 years old	Non-CHF	Non-PH	Non-Syndrome	<25 years old	<12 years	Preterm	Child >1	1800	LBW	Survive		Underweight	Stunting
VSD	Acyanotic	No-Delay	<5 years old	CHF	Non-PH	Non-Syndrome	>=2‎5 years old	<12 years	Aterm	First child	2000	LBW	Survive		Underweight	Stunting
AVSD	Acyanotic	No-Delay	<5 years old	Non-CHF	Non-PH	Non-Syndrome	<25 years old	<12 years	Aterm	First child	3200	Normal	Survive	Normal	Normal	Normal
PDA	Acyanotic	No-Delay	<5 years old	Non-CHF	Non-PH	Non-Syndrome	<25 years old	<12 years	Aterm	Child >1	3200	Normal	Survive	Normal	Normal	Normal
PDA	Acyanotic	No-Delay	<5 years old	Non-CHF	Non-PH	Non-Syndrome	<25 years old	>=12 years	Preterm	First child	2500	Normal	Survive	Normal	Normal	Normal
ASD	Acyanotic	No-Delay	<5 years old	Non-CHF	Non-PH	Non-Syndrome	<25 years old	<12 years	Aterm	First child	1500	LBW	Survive		Underweight	Stunting
INTERRUPTED AORTIC ARCH	Cyanotic	No-Delay	<5 years old	Non-CHF	Non-PH	Non-Syndrome	<25 years old	<12 years	Aterm	First child	2300	LBW	Death	Normal	Underweight	Stunting
PDA	Acyanotic	No-Delay	<5 years old	Non-CHF	Non-PH	Non-Syndrome	<25 years old	<12 years	Aterm	Child >1	2400	LBW	Survive	Normal	Normal	Normal
PULMONARY STENOSIS	Acyanotic	No-Delay	<5 years old	Non-CHF	Non-PH	Non-Syndrome	<25 years old	>=12 years	Aterm	Child >1	3000	Normal	Survive	Normal	Normal	Normal
PDA	Acyanotic	No-Delay	<5 years old	Non-CHF	Non-PH	Syndrome	<25 years old	<12 years	Aterm	First child	2550	Normal	Survive	Normal	Underweight	Stunting
PDA	Acyanotic	No-Delay	<5 years old	Non-CHF	Non-PH	Non-Syndrome	<25 years old	<12 years	Preterm	Child >1	1900	LBW	Survive		Normal	Normal
ASD	Acyanotic	No-Delay	<5 years old	Non-CHF	Non-PH	Non-Syndrome	<25 years old	<12 years	Preterm	Child >1	1140	LBW	Survive		Underweight	Normal
PDA	Acyanotic	No-Delay	<5 years old	Non-CHF	Non-PH	Non-Syndrome	<25 years old	<12 years	Preterm	Child >1	1170	LBW	Survive		Underweight	Stunting
ASD	Acyanotic	No-Delay	<5 years old	Non-CHF	Non-PH	Non-Syndrome	>=2‎5 years old	>=12 years	Aterm	Child >1	3000	Normal	Survive	Normal	Normal	Normal
PDA	Acyanotic	No-Delay	<5 years old	Non-CHF	Non-PH	Non-Syndrome	<25 years old	>=12 years	Aterm	Child >1	2300	LBW	Survive	Wasting	Underweight	Stunting
PDA	Acyanotic	No-Delay	<5 years old	Non-CHF	Non-PH	Non-Syndrome	<25 years old	<12 years	Aterm	Child >1	2310	LBW	Survive	Normal	Underweight	Stunting
VSD	Acyanotic	No-Delay	<5 years old	Non-CHF	Non-PH	Non-Syndrome	<25 years old	>=12 years	Preterm	Child >1	1200	LBW	Survive		Underweight	Normal
VSD	Acyanotic	No-Delay	<5 years old	Non-CHF	Non-PH	Non-Syndrome	<25 years old	<12 years	Preterm	Child >1	1170	LBW	Survive		Underweight	Normal
PULMONARY ATRESIA	Cyanotic	No-Delay	<5 years old	Non-CHF	Non-PH	Non-Syndrome	<25 years old	<12 years	Aterm	Child >1	3040	Normal	Survive	Normal	Normal	Normal
ASD	Acyanotic	No-Delay	<5 years old	Non-CHF	Non-PH	Non-Syndrome	<25 years old	>=12 years	Preterm	Child >1	1622	LBW	Survive		Normal	Normal
PULMONARY STENOSIS	Acyanotic	No-Delay	<5 years old	Non-CHF	Non-PH	Non-Syndrome	<25 years old	<12 years	Preterm	Child >1	1290	LBW	Survive		Underweight	Stunting
PDA	Acyanotic	No-Delay	<5 years old	Non-CHF	Non-PH	Non-Syndrome	<25 years old	<12 years	Aterm	Child >1	5000	Normal	Survive	Normal	Normal	Normal
VSD	Acyanotic	No-Delay	<5 years old	CHF	Non-PH	Non-Syndrome	>=2‎5 years old	<12 years	Aterm	First child	2900	Normal	Death	Normal	Normal	Normal
DORV	Cyanotic	No-Delay	<5 years old	Non-CHF	Non-PH	Non-Syndrome	<25 years old	>=12 years	Aterm	Child >1	3200	Normal	Survive	Normal	Normal	Normal
PDA	Acyanotic	No-Delay	<5 years old	CHF	Non-PH	Non-Syndrome	<25 years old	<12 years	Preterm	Child >1	1550	LBW	Survive		Normal	Normal
ASD	Acyanotic	No-Delay	<5 years old	Non-CHF	Non-PH	Non-Syndrome	<25 years old	<12 years	Aterm	First child	2900	Normal	Survive	Normal	Normal	Normal
ASD	Acyanotic	No-Delay	<5 years old	Non-CHF	Non-PH	Non-Syndrome	<25 years old	<12 years	Aterm	First child	3000	Normal	Survive	Normal	Normal	Normal
ASD	Acyanotic	No-Delay	<5 years old	Non-CHF	Non-PH	Non-Syndrome	<25 years old	<12 years	Preterm	Child >1	1030	LBW	Survive		Underweight	Stunting
PDA	Acyanotic	No-Delay	<5 years old	CHF	Non-PH	Non-Syndrome	>=2‎5 years old	>=12 years	Preterm	Child >1	900	LBW	Survive		Underweight	Normal
ASD	Acyanotic	No-Delay	<5 years old	Non-CHF	Non-PH	Non-Syndrome	>=2‎5 years old	<12 years	Preterm	First child	1400	LBW	Survive		Underweight	Stunting
VSD	Acyanotic	No-Delay	<5 years old	CHF	Non-PH	Syndrome	<25 years old	>=12 years	Aterm	Child >1	2500	Normal	Survive	Wasting	Underweight	Stunting
PDA	Acyanotic	No-Delay	<5 years old	Non-CHF	Non-PH	Non-Syndrome	<25 years old	<12 years	Aterm	First child	2840	Normal	Survive	Normal	Normal	Normal
ASD	Acyanotic	No-Delay	<5 years old	Non-CHF	Non-PH	Non-Syndrome	>=2‎5 years old	<12 years	Preterm	First child	1892	LBW	Survive		Normal	Normal
INTERRUPTED AORTIC ARCH	Cyanotic	No-Delay	<5 years old	Non-CHF	Non-PH	Non-Syndrome	>=2‎5 years old	>=12 years	Aterm	Child >1	3000	Normal	Survive	Normal	Normal	Normal
PDA	Acyanotic	No-Delay	<5 years old	Non-CHF	Non-PH	Non-Syndrome	<25 years old	<12 years	Preterm	Child >1	1865	LBW	Survive		Underweight	Stunting
PULMONARY ATRESIA	Cyanotic	No-Delay	<5 years old	Non-CHF	Non-PH	Non-Syndrome	<25 years old	<12 years	Aterm	Child >1	3010	Normal	Survive	Normal	Normal	Normal
PDA	Acyanotic	No-Delay	<5 years old	Non-CHF	Non-PH	Non-Syndrome	>=2‎5 years old	<12 years	Preterm	First child	751	LBW	Survive		Normal	Normal
ASD	Acyanotic	No-Delay	<5 years old	Non-CHF	Non-PH	Syndrome	<25 years old	>=12 years	Aterm	Child >1	2700	Normal	Survive	Normal	Underweight	Stunting
PDA	Acyanotic	No-Delay	<5 years old	CHF	Non-PH	Non-Syndrome	<25 years old	>=12 years	Aterm	Child >1	2600	Normal	Survive	Wasting	Underweight	Normal
ASD	Acyanotic	No-Delay	<5 years old	Non-CHF	Non-PH	Non-Syndrome	<25 years old	<12 years	Aterm	Child >1	2800	Normal	Survive	Wasting	Underweight	Normal
ASD	Acyanotic	Delay	<5 years old	Non-CHF	Non-PH	Non-Syndrome	<25 years old	<12 years	Aterm	First child	2700	Normal	Survive	Normal	Normal	Normal
ASD	Acyanotic	No-Delay	<5 years old	Non-CHF	Non-PH	Syndrome	>=2‎5 years old	>=12 years	Aterm	First child	2550	Normal	Survive	Normal	Underweight	Stunting
VSD	Acyanotic	No-Delay	<5 years old	Non-CHF	Non-PH	Non-Syndrome	<25 years old	>=12 years	Aterm	Child >1	2230	LBW	Survive	Wasting	Underweight	Normal
ASD	Acyanotic	Delay	<5 years old	Non-CHF	Non-PH	Non-Syndrome	<25 years old	<12 years	Aterm	Child >1	2700	Normal	Survive	Normal	Normal	Normal
VSD	Acyanotic	Delay	<5 years old	CHF	Non-PH	Non-Syndrome	<25 years old	<12 years	Aterm	Child >1	3200	Normal	Survive	Normal	Normal	Stunting
AVSD	Acyanotic	No-Delay	<5 years old	Non-CHF	Non-PH	Syndrome	<25 years old	<12 years	Aterm	First child	2300	LBW	Survive	Wasting	Underweight	Normal
PS PERIPHERAL	Acyanotic	No-Delay	<5 years old	Non-CHF	Non-PH	Syndrome	<25 years old	<12 years	Aterm	Child >1	2600	Normal	Survive	Normal	Underweight	Stunting
ASD	Acyanotic	Delay	>=5 years old	CHF	Non-PH	Non-Syndrome	<25 years old	<12 years	Aterm	Child >1	3000	Normal	Survive	Wasting		Normal
ASD	Acyanotic	No-Delay	<5 years old	Non-CHF	Non-PH	Non-Syndrome	<25 years old	<12 years	Aterm	First child	3200	Normal	Survive	Normal	Normal	Stunting
ASD	Acyanotic	Delay	>=5 years old	Non-CHF	Non-PH	Non-Syndrome	<25 years old	<12 years	Aterm	Child >1	2800	Normal	Survive	Normal	Normal	Stunting
DORV	Cyanotic	Delay	>=5 years old	CHF	PH	Non-Syndrome	<25 years old	<12 years	Aterm	First child	3200	Normal	Survive	Wasting	Underweight	Stunting
TRICUSPID ATRESIA	Cyanotic	Delay	<5 years old	Non-CHF	Non-PH	Non-Syndrome	<25 years old	>=12 years	Aterm	Child >1	2600	Normal	Survive	Normal	Underweight	Stunting
ASD	Acyanotic	Delay	<5 years old	Non-CHF	Non-PH	Syndrome	<25 years old	<12 years	Aterm	Child >1	3180	Normal	Survive	Normal	Normal	Normal
PDA	Acyanotic	Delay	<5 years old	Non-CHF	Non-PH	Non-Syndrome	<25 years old	<12 years	Aterm	Child >1	3100	Normal	Survive	Normal	Normal	Stunting
PULMONARY ATRESIA	Cyanotic	Delay	<5 years old	Non-CHF	Non-PH	Non-Syndrome	<25 years old	>=12 years	Aterm	Child >1	2800	Normal	Survive	Normal	Normal	Stunting
VSD	Acyanotic	No-Delay	<5 years old	Non-CHF	Non-PH	Non-Syndrome	<25 years old	<12 years	Aterm	Child >1	3760	Normal	Survive	Normal	Normal	Normal
VSD	Acyanotic	No-Delay	<5 years old	CHF	PH	Non-Syndrome	>=2‎5 years old	<12 years	Aterm	First child	3300	Normal	Survive	Normal	Underweight	Normal
AVSD	Acyanotic	No-Delay	<5 years old	CHF	Non-PH	Syndrome	<25 years old	>=12 years	Aterm	Child >1	3000	Normal	Survive	Wasting	Underweight	Normal
VSD	Acyanotic	Delay	<5 years old	CHF	PH	Non-Syndrome	<25 years old	<12 years	Aterm	First child	3600	Normal	Survive	Wasting	Underweight	Stunting
VSD	Acyanotic	Delay	<5 years old	CHF	PH	Non-Syndrome	<25 years old	>=12 years	Aterm	Child >1	3000	Normal	Survive	Wasting	Normal	Normal
VSD	Acyanotic	Delay	>=5 years old	Non-CHF	Non-PH	Non-Syndrome	<25 years old	<12 years	Aterm	Child >1	4200	Normal	Survive	Normal		Normal
VSD	Acyanotic	No-Delay	<5 years old	CHF	PH	Syndrome	<25 years old	<12 years	Aterm	Child >1	3200	Normal	Survive	Normal	Underweight	Stunting
DORV	Cyanotic	Delay	<5 years old	Non-CHF	Non-PH	Non-Syndrome	<25 years old	<12 years	Aterm	Child >1	2900	Normal	Survive	Normal	Normal	Stunting
VSD	Acyanotic	No-Delay	<5 years old	Non-CHF	Non-PH	Non-Syndrome	>=2‎5 years old	<12 years	Aterm	First child	3300	Normal	Survive	Normal	Normal	Normal
VSD	Acyanotic	No-Delay	<5 years old	Non-CHF	PH	Syndrome	<25 years old	>=12 years	Aterm	Child >1	2400	LBW	Survive	Wasting	Underweight	Stunting
PULMONARY STENOSIS	Acyanotic	Delay	<5 years old	Non-CHF	Non-PH	Non-Syndrome	<25 years old	<12 years	Aterm	First child	2400	LBW	Survive	Normal	Normal	Normal
AVSD	Acyanotic	Delay	<5 years old	CHF	PH	Non-Syndrome	<25 years old	>=12 years	Preterm	Child >1	2100	LBW	Survive	Normal	Underweight	Stunting
ASD	Acyanotic	No-Delay	<5 years old	Non-CHF	Non-PH	Non-Syndrome	<25 years old	>=12 years	Preterm	First child	1550	LBW	Survive	Normal	Normal	Normal
ASD	Acyanotic	No-Delay	<5 years old	Non-CHF	Non-PH	Non-Syndrome	<25 years old	<12 years	Aterm	Child >1	3200	Normal	Survive	Normal	Normal	Normal
PULMONARY ATRESIA	Cyanotic	Delay	<5 years old	Non-CHF	Non-PH	Non-Syndrome	<25 years old	>=12 years	Aterm	Child >1	3300	Normal	Survive	Wasting	Underweight	Stunting
VSD	Acyanotic	No-Delay	<5 years old	Non-CHF	Non-PH	Non-Syndrome	<25 years old	<12 years	Aterm	Child >1	2800	Normal	Survive	Normal	Underweight	Stunting
PDA	Acyanotic	No-Delay	<5 years old	CHF	Non-PH	Non-Syndrome	<25 years old	<12 years	Aterm	First child	3100	Normal	Survive	Normal	Normal	Normal
PDA	Acyanotic	Delay	<5 years old	CHF	Non-PH	Non-Syndrome	<25 years old	>=12 years	Aterm	Child >1	2900	Normal	Survive	Wasting	Underweight	Stunting
ASD	Acyanotic	Delay	>=5 years old	CHF	PH	Non-Syndrome	<25 years old	>=12 years	Aterm	Child >1	3100	Normal	Survive	Normal		Stunting
PDA	Acyanotic	Delay	<5 years old	CHF	Non-PH	Non-Syndrome	<25 years old	<12 years	Aterm	Child >1	3600	Normal	Survive	Wasting	Normal	Normal
PDA	Acyanotic	Delay	<5 years old	CHF	Non-PH	Non-Syndrome	<25 years old	>=12 years	Aterm	Child >1	3650	Normal	Survive	Normal	Underweight	Stunting
D-TGA	Cyanotic	Delay	>=5 years old	Non-CHF	PH	Non-Syndrome	<25 years old	>=12 years	Aterm	Child >1	3200	Normal	Survive	Wasting		Stunting
ASD	Acyanotic	No-Delay	<5 years old	CHF	PH	Syndrome	<25 years old	>=12 years	Aterm	Child >1	3100	Normal	Survive	Wasting	Underweight	Stunting
VSD	Acyanotic	Delay	>=5 years old	Non-CHF	Non-PH	Non-Syndrome	<25 years old	>=12 years	Aterm	First child	2900	Normal	Survive	Wasting	Underweight	Normal
EBSTEIN ANOMALY	Acyanotic	Delay	>=5 years old	CHF	Non-PH	Non-Syndrome	<25 years old	>=12 years	Aterm	First child	3100	Normal	Survive	Wasting		Stunting
PULMONARY ATRESIA	Cyanotic	Delay	<5 years old	Non-CHF	Non-PH	Non-Syndrome	<25 years old	<12 years	Aterm	First child	3000	Normal	Death	Wasting	Underweight	Stunting
VSD	Acyanotic	No-Delay	<5 years old	Non-CHF	Non-PH	Non-Syndrome	<25 years old	<12 years	Aterm	Child >1	2800	Normal	Survive	Normal	Normal	Normal
PDA	Acyanotic	No-Delay	<5 years old	Non-CHF	Non-PH	Syndrome	<25 years old	<12 years	Preterm	Child >1	2500	Normal	Survive	Wasting	Underweight	Stunting
ASD	Acyanotic	No-Delay	<5 years old	Non-CHF	Non-PH	Non-Syndrome	<25 years old	<12 years	Aterm	Child >1	3340	Normal	Survive	Normal	Normal	Normal
EBSTEIN ANOMALY	Acyanotic	Delay	>=5 years old	CHF	Non-PH	Non-Syndrome	<25 years old	<12 years	Aterm	Child >1	4000	Normal	Survive	Normal		Normal
AORTIC STENOSIS	Acyanotic	Delay	>=5 years old	Non-CHF	Non-PH	Non-Syndrome	<25 years old	>=12 years	Aterm	Child >1	2000	LBW	Survive	Normal	Normal	Stunting
VSD	Acyanotic	No-Delay	<5 years old	Non-CHF	Non-PH	Non-Syndrome	<25 years old	>=12 years	Aterm	First child	2900	Normal	Survive	Normal	Underweight	Stunting
ASD	Acyanotic	Delay	>=5 years old	Non-CHF	Non-PH	Non-Syndrome	<25 years old	<12 years	Preterm	Child >1	2600	Normal	Survive	Normal		Stunting
VSD	Acyanotic	Delay	>=5 years old	CHF	Non-PH	Non-Syndrome	<25 years old	>=12 years	Aterm	First child	2500	Normal	Survive	Normal		Stunting
VSD	Acyanotic	Delay	>=5 years old	Non-CHF	Non-PH	Non-Syndrome	<25 years old	>=12 years	Aterm	Child >1	3200	Normal	Survive	Normal		Normal
TETRALOGY OF FALLOT	Cyanotic	Delay	<5 years old	Non-CHF	Non-PH	Syndrome	<25 years old	<12 years	Aterm	First child	2050	LBW	Survive	Normal	Underweight	Stunting
VSD	Acyanotic	Delay	<5 years old	CHF	PH	Non-Syndrome	>=2‎5 years old	>=12 years	Aterm	First child	3100	Normal	Survive	Normal	Normal	Normal
VSD	Acyanotic	Delay	>=5 years old	CHF	PH	Non-Syndrome	<25 years old	<12 years	Aterm	Child >1	3200	Normal	Survive	Wasting		Normal
VSD	Acyanotic	Delay	<5 years old	CHF	Non-PH	Non-Syndrome	<25 years old	<12 years	Aterm	Child >1	3050	Normal	Survive	Normal	Normal	Normal
AVSD	Acyanotic	Delay	>=5 years old	CHF	PH	Non-Syndrome	<25 years old	<12 years	Aterm	Child >1	3000	Normal	Survive	Wasting	Underweight	Normal
ASD	Acyanotic	Delay	>=5 years old	CHF	PH	Non-Syndrome	<25 years old	>=12 years	Aterm	First child	3000	Normal	Survive	Normal		Normal
VSD	Acyanotic	No-Delay	<5 years old	CHF	Non-PH	Non-Syndrome	<25 years old	<12 years	Aterm	Child >1	2800	Normal	Survive	Normal	Normal	Normal
PULMONARY STENOSIS	Acyanotic	Delay	<5 years old	Non-CHF	Non-PH	Non-Syndrome	<25 years old	<12 years	Aterm	Child >1	2850	Normal	Survive	Normal	Normal	Normal
TRUNCUS ARTERIOSUS	Cyanotic	Delay	<5 years old	CHF	Non-PH	Non-Syndrome	<25 years old	>=12 years	Aterm	Child >1	2100	LBW	Survive	Normal	Underweight	Stunting
PDA	Acyanotic	Delay	<5 years old	Non-CHF	Non-PH	Non-Syndrome	<25 years old	>=12 years	Aterm	Child >1	3000	Normal	Survive	Normal	Underweight	Stunting
ASD	Acyanotic	Delay	>=5 years old	Non-CHF	Non-PH	Non-Syndrome	<25 years old	<12 years	Aterm	First child	2500	Normal	Survive	Wasting	Underweight	Stunting
VSD	Acyanotic	No-Delay	<5 years old	CHF	PH	Non-Syndrome	<25 years old	<12 years	Aterm	Child >1	2900	Normal	Survive	Normal	Underweight	Stunting
ASD	Acyanotic	No-Delay	<5 years old	Non-CHF	Non-PH	Non-Syndrome	<25 years old	>=12 years	Aterm	First child	3300	Normal	Survive	Normal	Normal	Stunting
PULMONARY ATRESIA	Cyanotic	Delay	<5 years old	Non-CHF	Non-PH	Non-Syndrome	<25 years old	>=12 years	Aterm	Child >1	2800	Normal	Survive	Wasting	Underweight	Normal
VSD	Acyanotic	No-Delay	<5 years old	Non-CHF	Non-PH	Non-Syndrome	<25 years old	>=12 years	Aterm	Child >1	2950	Normal	Survive	Normal	Normal	Normal
ASD	Acyanotic	No-Delay	<5 years old	Non-CHF	Non-PH	Non-Syndrome	<25 years old	<12 years	Aterm	Child >1	2800	Normal	Survive	Normal	Normal	Normal
ASD	Acyanotic	No-Delay	<5 years old	Non-CHF	Non-PH	Non-Syndrome	<25 years old	<12 years	Aterm	First child	3300	Normal	Survive	Normal	Normal	Stunting
PDA	Acyanotic	No-Delay	<5 years old	Non-CHF	Non-PH	Non-Syndrome	<25 years old	<12 years	Aterm	Child >1	3600	Normal	Survive	Normal	Normal	Normal
PULMONARY ATRESIA	Cyanotic	Delay	>=5 years old	Non-CHF	Non-PH	Non-Syndrome	<25 years old	>=12 years	Aterm	First child	3100	Normal	Survive	Wasting	Underweight	Normal
PULMONARY STENOSIS	Acyanotic	Delay	>=5 years old	Non-CHF	Non-PH	Non-Syndrome	<25 years old	<12 years	Aterm	First child	2800	Normal	Survive	Normal		Normal
VSD	Acyanotic	Delay	>=5 years old	Non-CHF	Non-PH	Non-Syndrome	<25 years old	<12 years	Aterm	Child >1	2400	LBW	Survive	Normal	Normal	Normal
PULMONARY ATRESIA	Cyanotic	Delay	<5 years old	Non-CHF	Non-PH	Non-Syndrome	<25 years old	>=12 years	Aterm	Child >1	2300	LBW	Survive	Normal	Underweight	Stunting
PDA	Acyanotic	Delay	<5 years old	Non-CHF	Non-PH	Non-Syndrome	<25 years old	>=12 years	Aterm	Child >1	2700	Normal	Survive	Normal	Normal	Normal
PDA	Acyanotic	Delay	<5 years old	Non-CHF	Non-PH	Syndrome	<25 years old	>=12 years	Aterm	Child >1	1700	LBW	Survive	Normal	Underweight	Stunting
PDA	Acyanotic	No-Delay	<5 years old	Non-CHF	Non-PH	Syndrome	<25 years old	<12 years	Aterm	Child >1	2200	LBW	Death	Wasting	Underweight	Stunting
PDA	Acyanotic	Delay	<5 years old	CHF	Non-PH	Non-Syndrome	<25 years old	<12 years	Aterm	Child >1	3100	Normal	Survive	Wasting	Normal	Normal
PULMONARY ATRESIA	Cyanotic	Delay	>=5 years old	Non-CHF	Non-PH	Non-Syndrome	<25 years old	<12 years	Aterm	First child	2900	Normal	Survive	Normal	Underweight	Stunting
ASD	Acyanotic	Delay	<5 years old	CHF	Non-PH	Non-Syndrome	<25 years old	>=12 years	Aterm	First child	3200	Normal	Survive	Normal	Underweight	Stunting
PULMONARY ATRESIA	Cyanotic	Delay	<5 years old	Non-CHF	Non-PH	Non-Syndrome	<25 years old	>=12 years	Aterm	Child >1	2000	LBW	Survive	Normal	Underweight	Stunting
VSD	Acyanotic	No-Delay	<5 years old	CHF	Non-PH	Non-Syndrome	<25 years old	<12 years	Preterm	Child >1	1165	LBW	Survive		Underweight	Stunting
PULMONARY ATRESIA	Cyanotic	Delay	<5 years old	Non-CHF	Non-PH	Non-Syndrome	<25 years old	>=12 years	Aterm	Child >1	2350	LBW	Survive	Wasting	Underweight	Stunting
PDA	Acyanotic	Delay	>=5 years old	Non-CHF	Non-PH	Syndrome	<25 years old	>=12 years	Aterm	First child	3100	Normal	Survive	Normal	Underweight	Stunting
PDA	Acyanotic	Delay	<5 years old	CHF	PH	Non-Syndrome	<25 years old	>=12 years	Aterm	Child >1	2150	LBW	Survive	Normal	Underweight	Stunting
TETRALOGY OF FALLOT	Cyanotic	Delay	>=5 years old	Non-CHF	Non-PH	Non-Syndrome	<25 years old	<12 years	Aterm	Child >1	2500	Normal	Survive	Wasting		Stunting
VSD	Acyanotic	Delay	<5 years old	Non-CHF	Non-PH	Non-Syndrome	<25 years old	>=12 years	Preterm	Child >1	2600	Normal	Survive	Wasting	Underweight	Normal
PULMONARY STENOSIS	Acyanotic	Delay	>=5 years old	Non-CHF	Non-PH	Non-Syndrome	<25 years old	<12 years	Aterm	First child	2800	Normal	Survive	Normal	Normal	Normal
VSD	Acyanotic	No-Delay	<5 years old	Non-CHF	Non-PH	Non-Syndrome	<25 years old	<12 years	Aterm	Child >1	2900	Normal	Survive	Normal	Normal	Normal
VSD	Acyanotic	No-Delay	<5 years old	Non-CHF	Non-PH	Non-Syndrome	<25 years old	<12 years	Aterm	First child	3600	Normal	Survive	Normal	Normal	Normal
PDA	Acyanotic	Delay	>=5 years old	CHF	Non-PH	Non-Syndrome	<25 years old	<12 years	Aterm	Child >1	2400	LBW	Survive	Normal	Normal	Normal
VSD	Acyanotic	No-Delay	<5 years old	Non-CHF	Non-PH	Non-Syndrome	<25 years old	>=12 years	Aterm	First child	3250	Normal	Survive	Normal	Normal	Normal
ASD	Acyanotic	No-Delay	<5 years old	Non-CHF	Non-PH	Syndrome	<25 years old	<12 years	Aterm	Child >1	2700	Normal	Survive	Normal	Underweight	Stunting
ASD	Acyanotic	No-Delay	<5 years old	Non-CHF	Non-PH	Non-Syndrome	<25 years old	<12 years	Preterm	Child >1	1430	LBW	Survive	Normal	Normal	Normal
PDA	Acyanotic	Delay	<5 years old	CHF	Non-PH	Non-Syndrome	<25 years old	>=12 years	Aterm	Child >1	2800	Normal	Survive	Normal	Normal	Normal
PS PERIPHERAL	Acyanotic	No-Delay	<5 years old	Non-CHF	Non-PH	Non-Syndrome	<25 years old	<12 years	Aterm	First child	2285	LBW	Survive	Normal	Underweight	Stunting
ASD	Acyanotic	No-Delay	<5 years old	CHF	Non-PH	Non-Syndrome	<25 years old	>=12 years	Aterm	Child >1	2700	Normal	Survive	Wasting	Underweight	Normal
ASD	Acyanotic	Delay	>=5 years old	Non-CHF	Non-PH	Non-Syndrome	<25 years old	<12 years	Aterm	Child >1	2700	Normal	Survive	Normal		Normal
VSD-PS	Acyanotic	Delay	>=5 years old	Non-CHF	Non-PH	Non-Syndrome	<25 years old	>=12 years	Aterm	Child >1	3000	Normal	Survive	Wasting		Stunting
AVSD	Acyanotic	Delay	>=5 years old	CHF	PH	Syndrome	<25 years old	<12 years	Aterm	First child	3500	Normal	Survive	Wasting		Stunting
ASD	Acyanotic	No-Delay	<5 years old	Non-CHF	Non-PH	Non-Syndrome	<25 years old	<12 years	Aterm	First child	2800	Normal	Survive	Normal	Normal	Normal
ASD	Acyanotic	Delay	>=5 years old	CHF	PH	Non-Syndrome	<25 years old	<12 years	Aterm	Child >1	3400	Normal	Survive	Wasting		Stunting
PULMONARY ATRESIA	Cyanotic	Delay	>=5 years old	Non-CHF	Non-PH	Non-Syndrome	<25 years old	<12 years	Preterm	Child >1	2000	LBW	Survive	Wasting		Stunting
PDA	Acyanotic	Delay	<5 years old	CHF	PH	Non-Syndrome	<25 years old	<12 years	Aterm	First child	2700	Normal	Survive	Normal	Normal	Normal
ASD	Acyanotic	Delay	>=5 years old	CHF	PH	Non-Syndrome	<25 years old	>=12 years	Aterm	Child >1	3500	Normal	Survive	Wasting		Normal
VSD	Acyanotic	Delay	<5 years old	CHF	PH	Non-Syndrome	<25 years old	>=12 years	Aterm	Child >1	2300	LBW	Survive	Normal	Underweight	Stunting
PULMONARY STENOSIS	Acyanotic	Delay	<5 years old	Non-CHF	Non-PH	Non-Syndrome	<25 years old	>=12 years	Aterm	Child >1	2800	Normal	Survive	Wasting	Underweight	Normal
INTERRUPTED AORTIC ARCH	Cyanotic	Delay	<5 years old	CHF	PH	Non-Syndrome	<25 years old	<12 years	Aterm	First child	2800	Normal	Survive	Normal	Underweight	Stunting
AORTIC STENOSIS	Acyanotic	No-Delay	>=5 years old	CHF	Non-PH	Non-Syndrome	>=2‎5 years old	>=12 years	Aterm	First child	2550	Normal	Survive	Wasting	Underweight	Stunting
VSD	Acyanotic	Delay	<5 years old	Non-CHF	Non-PH	Non-Syndrome	<25 years old	<12 years	Aterm	Child >1	3600	Normal	Survive	Normal	Normal	Normal
VSD	Acyanotic	Delay	>=5 years old	CHF	PH	Non-Syndrome	<25 years old	>=12 years	Aterm	First child	3300	Normal	Survive	Normal		Normal
VSD-PS	Acyanotic	Delay	>=5 years old	Non-CHF	Non-PH	Non-Syndrome	<25 years old	<12 years	Aterm	Child >1	4000	Normal	Survive	Wasting		Normal
ASD	Acyanotic	No-Delay	<5 years old	Non-CHF	Non-PH	Non-Syndrome	>=2‎5 years old	>=12 years	Preterm	First child	1900	LBW	Survive	Normal	Normal	Normal
AVSD	Acyanotic	Delay	<5 years old	CHF	PH	Syndrome	<25 years old	<12 years	Aterm	Child >1	2900	Normal	Survive	Wasting	Underweight	Normal
VSD	Acyanotic	No-Delay	<5 years old	CHF	Non-PH	Non-Syndrome	>=2‎5 years old	<12 years	Aterm	First child	3500	Normal	Survive	Normal	Normal	Normal
ASD	Acyanotic	Delay	<5 years old	CHF	PH	Non-Syndrome	<25 years old	<12 years	Aterm	Child >1	4000	Normal	Survive	Wasting	Underweight	Normal
TETRALOGY OF FALLOT	Cyanotic	Delay	>=5 years old	Non-CHF	Non-PH	Non-Syndrome	<25 years old	>=12 years	Aterm	Child >1	3400	Normal	Survive	Normal	Underweight	Stunting
PULMONARY ATRESIA	Cyanotic	Delay	<5 years old	Non-CHF	Non-PH	Non-Syndrome	<25 years old	>=12 years	Aterm	Child >1	2400	LBW	Survive	Normal	Underweight	Stunting
TETRALOGY OF FALLOT	Cyanotic	Delay	<5 years old	Non-CHF	Non-PH	Non-Syndrome	<25 years old	<12 years	Aterm	Child >1	3300	Normal	Survive	Normal	Normal	Normal
ASD	Acyanotic	Delay	>=5 years old	CHF	PH	Non-Syndrome	<25 years old	<12 years	Aterm	First child	3000	Normal	Survive	Normal	Underweight	Normal
PDA	Acyanotic	Delay	<5 years old	CHF	PH	Non-Syndrome	<25 years old	<12 years	Aterm	Child >1	3050	Normal	Survive	Normal	Underweight	Stunting
ASD	Acyanotic	Delay	>=5 years old	CHF	Non-PH	Non-Syndrome	<25 years old	>=12 years	Preterm	Child >1	1880	LBW	Survive	Wasting	Underweight	Normal
PS PERIPHERAL	Acyanotic	No-Delay	<5 years old	Non-CHF	Non-PH	Non-Syndrome	<25 years old	<12 years	Aterm	First child	3590	Normal	Survive	Normal	Normal	Normal
PDA	Acyanotic	Delay	<5 years old	CHF	PH	Non-Syndrome	<25 years old	<12 years	Aterm	First child	2100	LBW	Survive	Wasting	Underweight	Stunting
VSD	Acyanotic	Delay	>=5 years old	Non-CHF	Non-PH	Non-Syndrome	<25 years old	>=12 years	Aterm	Child >1	3200	Normal	Survive	Normal		Stunting
ASD	Acyanotic	Delay	<5 years old	Non-CHF	Non-PH	Syndrome	<25 years old	<12 years	Aterm	First child	2400	LBW	Survive	Wasting	Underweight	Normal
SINGLE VENTRICLE	Cyanotic	No-Delay	<5 years old	CHF	Non-PH	Non-Syndrome	<25 years old	<12 years	Aterm	Child >1	3500	Normal	Survive	Normal	Normal	Normal
VSD	Acyanotic	No-Delay	<5 years old	Non-CHF	Non-PH	Non-Syndrome	<25 years old	>=12 years	Aterm	Child >1	2600	Normal	Survive	Wasting	Underweight	Stunting
TETRALOGY OF FALLOT	Cyanotic	No-Delay	<5 years old	Non-CHF	Non-PH	Syndrome	<25 years old	<12 years	Preterm	Child >1	2300	LBW	Survive	Normal	Underweight	Stunting
DORV	Cyanotic	Delay	<5 years old	CHF	Non-PH	Non-Syndrome	<25 years old	>=12 years	Aterm	First child	2500	Normal	Survive	Wasting	Underweight	Stunting
VSD	Acyanotic	Delay	<5 years old	CHF	PH	Non-Syndrome	<25 years old	>=12 years	Aterm	Child >1	2900	Normal	Survive	Normal	Underweight	Stunting
PDA	Acyanotic	No-Delay	<5 years old	Non-CHF	Non-PH	Non-Syndrome	<25 years old	>=12 years	Aterm	Child >1	3500	Normal	Survive	Normal	Underweight	Stunting
ASD	Acyanotic	No-Delay	<5 years old	Non-CHF	Non-PH	Non-Syndrome	<25 years old	>=12 years	Preterm	Child >1	2300	LBW	Survive	Normal	Underweight	Stunting
ASD	Acyanotic	No-Delay	<5 years old	CHF	PH	Syndrome	<25 years old	<12 years	Aterm	First child	2500	Normal	Survive	Normal	Underweight	Stunting
ASD	Acyanotic	No-Delay	<5 years old	Non-CHF	Non-PH	Non-Syndrome	<25 years old	<12 years	Aterm	Child >1	2250	LBW	Survive	Normal	Normal	Normal
AVSD	Acyanotic	Delay	<5 years old	CHF	PH	Non-Syndrome	<25 years old	<12 years	Aterm	Child >1	3000	Normal	Survive	Wasting	Underweight	Normal
VSD	Acyanotic	Delay	<5 years old	Non-CHF	Non-PH	Non-Syndrome	>=2‎5 years old	<12 years	Aterm	First child	3250	Normal	Survive	Normal	Normal	Normal
PULMONARY STENOSIS	Acyanotic	Delay	<5 years old	Non-CHF	Non-PH	Non-Syndrome	<25 years old	<12 years	Preterm	Child >1	2100	LBW	Survive	Normal	Normal	Stunting
VSD	Acyanotic	Delay	<5 years old	Non-CHF	Non-PH	Non-Syndrome	<25 years old	<12 years	Aterm	First child	3200	Normal	Survive	Normal	Normal	Normal
PS PERIPHERAL	Acyanotic	Delay	<5 years old	Non-CHF	Non-PH	Non-Syndrome	<25 years old	>=12 years	Aterm	Child >1	1750	LBW	Survive	Wasting	Underweight	Stunting
VSD	Acyanotic	Delay	>=5 years old	Non-CHF	Non-PH	Non-Syndrome	<25 years old	>=12 years	Aterm	Child >1	3300	Normal	Survive	Wasting	Underweight	Normal
PS PERIPHERAL	Acyanotic	No-Delay	<5 years old	Non-CHF	Non-PH	Non-Syndrome	<25 years old	<12 years	Aterm	Child >1	1300	LBW	Survive	Normal	Underweight	Stunting
PDA	Acyanotic	No-Delay	<5 years old	CHF	Non-PH	Non-Syndrome	<25 years old	<12 years	Aterm	Child >1	2650	Normal	Survive	Wasting	Underweight	Stunting
PDA	Acyanotic	No-Delay	<5 years old	CHF	Non-PH	Non-Syndrome	>=2‎5 years old	<12 years	Aterm	First child	1770	LBW	Survive	Wasting	Underweight	Stunting
PDA	Acyanotic	Delay	<5 years old	CHF	Non-PH	Non-Syndrome	<25 years old	>=12 years	Aterm	Child >1	3000	Normal	Survive	Wasting	Underweight	Normal
ASD	Acyanotic	Delay	>=5 years old	Non-CHF	PH	Non-Syndrome	<25 years old	>=12 years	Aterm	Child >1	3000	Normal	Survive	Normal		Stunting
PDA	Acyanotic	Delay	<5 years old	Non-CHF	Non-PH	Non-Syndrome	>=2‎5 years old	>=12 years	Aterm	First child	2600	Normal	Survive	Wasting	Underweight	Normal
TRUNCUS ARTERIOSUS	Cyanotic	Delay	<5 years old	Non-CHF	Non-PH	Non-Syndrome	<25 years old	<12 years	Aterm	Child >1	2300	LBW	Survive	Wasting	Underweight	Stunting
PDA	Acyanotic	Delay	>=5 years old	CHF	Non-PH	Non-Syndrome	<25 years old	>=12 years	Aterm	Child >1	3000	Normal	Survive	Normal	Underweight	Normal
SINGLE VENTRICLE	Cyanotic	Delay	<5 years old	Non-CHF	Non-PH	Non-Syndrome	<25 years old	<12 years	Aterm	Child >1	3500	Normal	Survive	Normal	Normal	Stunting
TETRALOGY OF FALLOT	Cyanotic	Delay	<5 years old	Non-CHF	Non-PH	Non-Syndrome	<25 years old	<12 years	Preterm	Child >1	2500	Normal	Survive	Wasting	Underweight	Stunting
ASD	Acyanotic	No-Delay	<5 years old	Non-CHF	Non-PH	Non-Syndrome	<25 years old	<12 years	Preterm	First child	1700	LBW	Survive	Normal	Normal	Normal
PDA	Acyanotic	Delay	>=5 years old	CHF	PH	Non-Syndrome	<25 years old	>=12 years	Aterm	First child	2500	Normal	Survive	Wasting		Stunting
VSD	Acyanotic	Delay	>=5 years old	Non-CHF	Non-PH	Non-Syndrome	<25 years old	>=12 years	Aterm	Child >1	2400	LBW	Survive	Normal	Normal	Normal
ASD	Acyanotic	No-Delay	<5 years old	CHF	Non-PH	Non-Syndrome	>=2‎5 years old	>=12 years	Aterm	First child	3200	Normal	Survive	Normal	Normal	Normal
PULMONARY STENOSIS	Acyanotic	No-Delay	<5 years old	Non-CHF	Non-PH	Non-Syndrome	<25 years old	<12 years	Preterm	Child >1	2450	LBW	Survive	Normal	Normal	Normal
AVSD	Acyanotic	Delay	<5 years old	CHF	Non-PH	Syndrome	>=2‎5 years old	<12 years	Aterm	First child	3000	Normal	Survive	Normal	Underweight	Stunting
PULMONARY ATRESIA	Cyanotic	Delay	>=5 years old	Non-CHF	Non-PH	Non-Syndrome	<25 years old	<12 years	Aterm	First child	3800	Normal	Survive	Normal	Normal	Normal
VSD	Acyanotic	Delay	<5 years old	CHF	Non-PH	Non-Syndrome	<25 years old	>=12 years	Aterm	Child >1	3900	Normal	Survive	Normal	Normal	Normal
VSD	Acyanotic	No-Delay	<5 years old	Non-CHF	Non-PH	Non-Syndrome	<25 years old	<12 years	Aterm	Child >1	3200	Normal	Survive	Normal	Normal	Normal
PARACHUTE MITRAL VALVE	Acyanotic	Delay	>=5 years old	CHF	PH	Non-Syndrome	<25 years old	>=12 years	Aterm	Child >1	3200	Normal	Survive	Wasting	Underweight	Stunting
D-TGA	Cyanotic	Delay	<5 years old	CHF	Non-PH	Non-Syndrome	<25 years old	<12 years	Aterm	First child	2900	Normal	Survive	Normal	Underweight	Stunting
VSD	Acyanotic	No-Delay	<5 years old	Non-CHF	Non-PH	Syndrome	<25 years old	<12 years	Aterm	Child >1	2550	Normal	Survive	Normal	Underweight	Stunting
AORTIC STENOSIS	Acyanotic	Delay	>=5 years old	Non-CHF	Non-PH	Syndrome	<25 years old	>=12 years	Aterm	Child >1	2700	Normal	Survive	Normal		Stunting
PDA	Acyanotic	Delay	>=5 years old	Non-CHF	Non-PH	Non-Syndrome	<25 years old	<12 years	Aterm	First child	3600	Normal	Survive	Normal	Normal	Normal
PDA	Acyanotic	Delay	>=5 years old	Non-CHF	Non-PH	Non-Syndrome	<25 years old	<12 years	Aterm	First child	3600	Normal	Survive	Normal		Normal
VSD	Acyanotic	No-Delay	<5 years old	Non-CHF	Non-PH	Non-Syndrome	>=2‎5 years old	>=12 years	Aterm	First child	2400	LBW	Survive	Normal	Underweight	Stunting
DORV	Cyanotic	Delay	>=5 years old	Non-CHF	Non-PH	Non-Syndrome	<25 years old	<12 years	Aterm	First child	3100	Normal	Survive	Normal	Normal	Stunting
VSD	Acyanotic	No-Delay	<5 years old	Non-CHF	Non-PH	Non-Syndrome	<25 years old	<12 years	Aterm	First child	2900	Normal	Survive	Normal	Normal	Normal
ASD	Acyanotic	Delay	<5 years old	CHF	PH	Non-Syndrome	<25 years old	<12 years	Aterm	Child >1	3800	Normal	Survive	Normal	Normal	Normal
PS PERIPHERAL	Acyanotic	No-Delay	<5 years old	Non-CHF	Non-PH	Non-Syndrome	<25 years old	<12 years	Aterm	Child >1	2450	LBW	Survive	Normal	Normal	Normal
ASD	Acyanotic	Delay	>=5 years old	CHF	Non-PH	Non-Syndrome	<25 years old	<12 years	Aterm	First child	2800	Normal	Survive	Normal	Normal	Normal
VSD	Acyanotic	No-Delay	<5 years old	Non-CHF	Non-PH	Non-Syndrome	<25 years old	<12 years	Aterm	Child >1	3500	Normal	Survive	Normal	Normal	Stunting
ASD	Acyanotic	Delay	<5 years old	Non-CHF	Non-PH	Non-Syndrome	<25 years old	<12 years	Aterm	Child >1	3000	Normal	Survive	Normal	Normal	Normal
PDA	Acyanotic	No-Delay	<5 years old	Non-CHF	Non-PH	Syndrome	<25 years old	>=12 years	Preterm	Child >1	1735	LBW	Survive		Underweight	Stunting
ASD	Acyanotic	No-Delay	<5 years old	Non-CHF	Non-PH	Non-Syndrome	<25 years old	>=12 years	Aterm	Child >1	3500	Normal	Survive	Normal	Normal	Normal
MITRAL ATRESIA	Cyanotic	No-Delay	<5 years old	Non-CHF	Non-PH	Non-Syndrome	>=2‎5 years old	<12 years	Aterm	Child >1	2000	LBW	Survive		Underweight	Stunting
ASD	Acyanotic	No-Delay	<5 years old	Non-CHF	Non-PH	Non-Syndrome	<25 years old	>=12 years	Aterm	Child >1	4270	Normal	Survive	Normal	Normal	Normal
VSD	Acyanotic	No-Delay	<5 years old	Non-CHF	Non-PH	Syndrome	<25 years old	>=12 years	Aterm	Child >1	1750	LBW	Survive		Underweight	Stunting
PDA	Acyanotic	No-Delay	<5 years old	Non-CHF	Non-PH	Syndrome	<25 years old	>=12 years	Aterm	First child	3090	Normal	Survive	Normal	Normal	Stunting
VSD-PS	Acyanotic	No-Delay	<5 years old	Non-CHF	Non-PH	Non-Syndrome	<25 years old	>=12 years	Aterm	First child	2775	Normal	Survive	Normal	Normal	Normal
ASD	Acyanotic	No-Delay	<5 years old	Non-CHF	Non-PH	Syndrome	<25 years old	>=12 years	Preterm	Child >1	2900	Normal	Survive	Normal	Normal	Normal
VSD-PS	Acyanotic	No-Delay	<5 years old	Non-CHF	Non-PH	Non-Syndrome	>=2‎5 years old	>=12 years	Aterm	First child	3786	Normal	Survive	Normal	Normal	Normal
D-TGA	Cyanotic	No-Delay	<5 years old	Non-CHF	Non-PH	Non-Syndrome	<25 years old	>=12 years	Aterm	Child >1	3030	Normal	Survive	Normal	Normal	Normal
PDA	Acyanotic	No-Delay	<5 years old	Non-CHF	Non-PH	Syndrome	<25 years old	>=12 years	Aterm	Child >1	2550	Normal	Survive		Underweight	Stunting
PDA	Acyanotic	No-Delay	<5 years old	Non-CHF	Non-PH	Non-Syndrome	<25 years old	>=12 years	Aterm	First child	3990	Normal	Survive	Normal	Normal	Normal
PULMONARY ATRESIA	Cyanotic	Delay	<5 years old	Non-CHF	Non-PH	Non-Syndrome	>=2‎5 years old	<12 years	Preterm	First child	2750	Normal	Survive	Normal	Underweight	Stunting
PDA	Acyanotic	No-Delay	<5 years old	Non-CHF	Non-PH	Non-Syndrome	<25 years old	<12 years	Preterm	Child >1	1270	LBW	Survive		Normal	Normal
VSD	Acyanotic	No-Delay	<5 years old	Non-CHF	Non-PH	Syndrome	<25 years old	>=12 years	Aterm	Child >1	1900	LBW	Survive	Wasting	Underweight	Stunting
PDA	Acyanotic	No-Delay	<5 years old	Non-CHF	Non-PH	Non-Syndrome	<25 years old	>=12 years	Aterm	Child >1	2550	Normal	Survive	Normal	Underweight	Normal
PULMONARY ATRESIA	Cyanotic	No-Delay	<5 years old	Non-CHF	Non-PH	Non-Syndrome	<25 years old	>=12 years	Aterm	Child >1	2850	Normal	Survive	Normal	Normal	Stunting
ASD	Acyanotic	No-Delay	<5 years old	Non-CHF	Non-PH	Non-Syndrome	<25 years old	<12 years	Aterm	First child	3950	Normal	Survive	Normal	Normal	Normal
PULMONARY ATRESIA	Cyanotic	No-Delay	<5 years old	Non-CHF	Non-PH	Non-Syndrome	<25 years old	>=12 years	Aterm	First child	2800	Normal	Survive	Normal	Normal	Normal
PULMONARY ATRESIA	Cyanotic	No-Delay	<5 years old	Non-CHF	Non-PH	Non-Syndrome	<25 years old	>=12 years	Aterm	Child >1	2900	Normal	Survive	Normal	Normal	Normal
D-TGA	Cyanotic	Delay	>=5 years old	Non-CHF	Non-PH	Non-Syndrome	<25 years old	>=12 years	Aterm	Child >1	3550	Normal	Survive	Wasting	Underweight	Normal
VSD	Acyanotic	Delay	>=5 years old	Non-CHF	Non-PH	Non-Syndrome	<25 years old	>=12 years	Preterm	Child >1	2700	Normal	Survive	Wasting	Underweight	Normal
PDA	Acyanotic	No-Delay	<5 years old	Non-CHF	Non-PH	Non-Syndrome	<25 years old	>=12 years	Aterm	Child >1	3280	Normal	Survive	Normal	Normal	Normal
PULMONARY STENOSIS	Acyanotic	Delay	<5 years old	Non-CHF	Non-PH	Non-Syndrome	<25 years old	>=12 years	Aterm	Child >1	2600	Normal	Survive	Normal	Normal	Normal
PDA	Acyanotic	Delay	<5 years old	Non-CHF	PH	Syndrome	<25 years old	<12 years	Aterm	Child >1	2400	LBW	Survive	Wasting	Underweight	Normal
PDA	Acyanotic	Delay	<5 years old	CHF	Non-PH	Non-Syndrome	<25 years old	>=12 years	Aterm	Child >1	2900	Normal	Survive	Wasting	Underweight	Stunting
ASD	Acyanotic	No-Delay	<5 years old	Non-CHF	Non-PH	Non-Syndrome	<25 years old	>=12 years	Aterm	Child >1	2800	Normal	Survive	Normal	Underweight	Stunting
TRUNCUS ARTERIOSUS	Cyanotic	Delay	<5 years old	CHF	PH	Non-Syndrome	>=2‎5 years old	<12 years	Preterm	First child	2200	LBW	Survive	Wasting	Normal	Normal
VSD	Acyanotic	Delay	>=5 years old	CHF	PH	Non-Syndrome	<25 years old	<12 years	Aterm	Child >1	3000	Normal	Survive	Wasting	Underweight	Normal
ASD	Acyanotic	No-Delay	<5 years old	Non-CHF	Non-PH	Non-Syndrome	>=2‎5 years old	>=12 years	Aterm	First child	1900	LBW	Survive	Normal	Underweight	Stunting
PULMONARY ATRESIA	Cyanotic	Delay	<5 years old	Non-CHF	Non-PH	Non-Syndrome	<25 years old	<12 years	Aterm	First child	2900	Normal	Survive	Normal	Normal	Normal
TETRALOGY OF FALLOT	Cyanotic	Delay	>=5 years old	Non-CHF	Non-PH	Non-Syndrome	<25 years old	<12 years	Aterm	Child >1	3000	Normal	Survive	Wasting		Normal
PULMONARY STENOSIS	Acyanotic	No-Delay	<5 years old	Non-CHF	Non-PH	Non-Syndrome	>=2‎5 years old	<12 years	Aterm	First child	2300	LBW	Survive	Normal	Normal	Stunting
ASD	Acyanotic	No-Delay	<5 years old	Non-CHF	Non-PH	Non-Syndrome	<25 years old	>=12 years	Aterm	First child	2400	LBW	Survive	Normal	Normal	Normal
TRICUSPID ATRESIA	Cyanotic	Delay	<5 years old	Non-CHF	Non-PH	Non-Syndrome	>=2‎5 years old	>=12 years	Aterm	First child	2900	Normal	Survive	Wasting	Underweight	Normal
PULMONARY STENOSIS	Acyanotic	Delay	<5 years old	Non-CHF	Non-PH	Syndrome	<25 years old	<12 years	Aterm	Child >1	2400	LBW	Survive	Normal	Underweight	Stunting
VSD	Acyanotic	No-Delay	<5 years old	Non-CHF	Non-PH	Non-Syndrome	<25 years old	<12 years	Aterm	Child >1	3100	Normal	Survive	Normal	Normal	Normal
VSD	Acyanotic	No-Delay	<5 years old	Non-CHF	Non-PH	Non-Syndrome	>=2‎5 years old	>=12 years	Aterm	First child	3200	Normal	Survive	Normal	Normal	Normal
PULMONARY STENOSIS	Acyanotic	No-Delay	<5 years old	Non-CHF	Non-PH	Non-Syndrome	<25 years old	<12 years	Aterm	Child >1	3200	Normal	Survive	Normal	Normal	Normal
TETRALOGY OF FALLOT	Cyanotic	Delay	>=5 years old	Non-CHF	Non-PH	Non-Syndrome	<25 years old	<12 years	Aterm	Child >1	2300	LBW	Survive	Normal	Normal	Normal
ASD	Acyanotic	Delay	<5 years old	Non-CHF	Non-PH	Non-Syndrome	<25 years old	>=12 years	Aterm	First child	2700	Normal	Survive	Normal	Underweight	Stunting
PDA	Acyanotic	No-Delay	<5 years old	Non-CHF	Non-PH	Syndrome	>=2‎5 years old	>=12 years	Aterm	First child	3000	Normal	Survive	Wasting	Underweight	Normal
VSD	Acyanotic	Delay	>=5 years old	Non-CHF	Non-PH	Non-Syndrome	<25 years old	>=12 years	Aterm	Child >1	3200	Normal	Survive	Normal	Normal	Normal
VSD	Acyanotic	Delay	<5 years old	CHF	PH	Non-Syndrome	<25 years old	<12 years	Aterm	Child >1	2400	LBW	Survive	Normal	Underweight	Stunting
TRICUSPID ATRESIA	Cyanotic	Delay	<5 years old	Non-CHF	Non-PH	Non-Syndrome	<25 years old	>=12 years	Aterm	Child >1	3200	Normal	Survive	Wasting	Underweight	Stunting
VSD	Acyanotic	No-Delay	<5 years old	Non-CHF	Non-PH	Non-Syndrome	>=2‎5 years old	>=12 years	Aterm	First child	2900	Normal	Survive	Wasting	Normal	Normal
AVSD	Acyanotic	Delay	<5 years old	Non-CHF	PH	Syndrome	<25 years old	<12 years	Aterm	Child >1	2800	Normal	Survive	Wasting	Underweight	Stunting
VSD	Acyanotic	Delay	>=5 years old	Non-CHF	Non-PH	Non-Syndrome	<25 years old	>=12 years	Aterm	Child >1	2700	Normal	Survive	Wasting		Stunting
ASD	Acyanotic	Delay	<5 years old	CHF	Non-PH	Non-Syndrome	<25 years old	>=12 years	Aterm	Child >1	3100	Normal	Survive	Normal	Underweight	Stunting
VSD	Acyanotic	Delay	<5 years old	CHF	Non-PH	Non-Syndrome	>=2‎5 years old	<12 years	Aterm	First child	2300	LBW	Survive	Wasting	Underweight	Stunting
PDA	Acyanotic	Delay	<5 years old	CHF	Non-PH	Non-Syndrome	<25 years old	>=12 years	Aterm	First child	3200	Normal	Survive	Wasting	Underweight	Normal
ASD	Acyanotic	No-Delay	<5 years old	CHF	Non-PH	Non-Syndrome	<25 years old	<12 years	Aterm	First child	2900	Normal	Survive	Normal	Normal	Stunting
PDA	Acyanotic	No-Delay	<5 years old	Non-CHF	Non-PH	Non-Syndrome	<25 years old	>=12 years	Aterm	Child >1	3340	Normal	Survive	Normal	Normal	Normal
TRUNCUS ARTERIOSUS	Cyanotic	No-Delay	<5 years old	CHF	Non-PH	Non-Syndrome	<25 years old	>=12 years	Aterm	First child	3200	Normal	Survive	Normal	Normal	Stunting
TRUNCUS ARTERIOSUS	Cyanotic	Delay	<5 years old	CHF	Non-PH	Non-Syndrome	>=2‎5 years old	>=12 years	Aterm	First child	3500	Normal	Survive	Normal	Normal	Normal
VSD	Acyanotic	No-Delay	<5 years old	CHF	PH	Syndrome	<25 years old	>=12 years	Aterm	First child	2300	LBW	Survive	Normal	Underweight	Stunting
TETRALOGY OF FALLOT	Cyanotic	Delay	>=5 years old	Non-CHF	Non-PH	Non-Syndrome	<25 years old	<12 years	Aterm	Child >1	2600	Normal	Survive	Wasting		Normal
ASD	Acyanotic	Delay	<5 years old	Non-CHF	Non-PH	Non-Syndrome	<25 years old	>=12 years	Aterm	Child >1	2300	LBW	Survive	Normal	Normal	Normal
VSD	Acyanotic	Delay	>=5 years old	Non-CHF	Non-PH	Non-Syndrome	<25 years old	<12 years	Aterm	First child	3200	Normal	Survive	Normal		Normal
TETRALOGY OF FALLOT	Cyanotic	No-Delay	<5 years old	Non-CHF	Non-PH	Non-Syndrome	<25 years old	<12 years	Aterm	Child >1	2700	Normal	Survive	Normal	Underweight	Stunting
ASD	Acyanotic	Delay	>=5 years old	Non-CHF	PH	Non-Syndrome	<25 years old	<12 years	Aterm	Child >1	3100	Normal	Survive	Normal	Underweight	Normal
ASD	Acyanotic	Delay	<5 years old	Non-CHF	Non-PH	Non-Syndrome	>=2‎5 years old	<12 years	Aterm	First child	3800	Normal	Survive	Normal	Normal	Normal
PULMONARY ATRESIA	Cyanotic	Delay	<5 years old	Non-CHF	Non-PH	Non-Syndrome	<25 years old	<12 years	Aterm	First child	4000	Normal	Survive	Normal	Normal	Stunting
VSD	Acyanotic	No-Delay	<5 years old	Non-CHF	Non-PH	Non-Syndrome	<25 years old	>=12 years	Aterm	First child	3330	Normal	Survive	Normal	Normal	Normal
ASD	Acyanotic	No-Delay	<5 years old	Non-CHF	Non-PH	Non-Syndrome	<25 years old	>=12 years	Preterm	First child	1500	LBW	Survive	Normal	Normal	Normal
PULMONARY STENOSIS	Acyanotic	No-Delay	<5 years old	Non-CHF	Non-PH	Non-Syndrome	<25 years old	>=12 years	Aterm	First child	2840	Normal	Survive	Normal	Normal	Normal
PDA	Acyanotic	Delay	<5 years old	Non-CHF	Non-PH	Non-Syndrome	<25 years old	>=12 years	Aterm	First child	3500	Normal	Survive	Wasting	Underweight	Normal
ASD	Acyanotic	Delay	>=5 years old	CHF	PH	Non-Syndrome	<25 years old	<12 years	Aterm	First child	3000	Normal	Survive	Wasting		Stunting
PDA	Acyanotic	No-Delay	<5 years old	CHF	PH	Syndrome	<25 years old	<12 years	Aterm	Child >1	2700	Normal	Survive	Normal	Underweight	Stunting
ASD	Acyanotic	Delay	<5 years old	Non-CHF	Non-PH	Non-Syndrome	<25 years old	>=12 years	Aterm	First child	3075	Normal	Survive	Normal	Normal	Stunting
PDA	Acyanotic	Delay	<5 years old	Non-CHF	Non-PH	Syndrome	<25 years old	<12 years	Aterm	Child >1	2400	LBW	Survive	Wasting	Underweight	Stunting
ASD	Acyanotic	Delay	<5 years old	Non-CHF	Non-PH	Non-Syndrome	<25 years old	>=12 years	Aterm	Child >1	3200	Normal	Survive	Normal	Underweight	Stunting
VSD	Acyanotic	Delay	<5 years old	Non-CHF	Non-PH	Syndrome	>=2‎5 years old	>=12 years	Aterm	First child	2500	Normal	Survive	Normal	Normal	Normal
VSD	Acyanotic	Delay	<5 years old	Non-CHF	Non-PH	Non-Syndrome	<25 years old	>=12 years	Aterm	Child >1	3200	Normal	Survive	Normal	Normal	Normal
VSD	Acyanotic	Delay	>=5 years old	Non-CHF	Non-PH	Syndrome	>=2‎5 years old	>=12 years	Aterm	First child	3200	Normal	Survive	Wasting	Underweight	Normal
ASD	Acyanotic	Delay	>=5 years old	CHF	Non-PH	Non-Syndrome	<25 years old	>=12 years	Aterm	First child	3000	Normal	Survive	Normal	Normal	Normal
VSD	Acyanotic	Delay	<5 years old	CHF	PH	Syndrome	<25 years old	<12 years	Aterm	Child >1	3200	Normal	Survive	Normal	Underweight	Stunting
PDA	Acyanotic	Delay	<5 years old	Non-CHF	Non-PH	Non-Syndrome	<25 years old	<12 years	Aterm	Child >1	2600	Normal	Survive	Wasting	Underweight	Stunting
AORTIC STENOSIS	Acyanotic	Delay	<5 years old	CHF	Non-PH	Non-Syndrome	<25 years old	>=12 years	Aterm	First child	2400	LBW	Survive	Wasting	Underweight	Stunting
MITRAL ATRESIA	Cyanotic	Delay	>=5 years old	Non-CHF	Non-PH	Non-Syndrome	<25 years old	>=12 years	Aterm	First child	2800	Normal	Survive	Wasting	Normal	Normal
ASD	Acyanotic	Delay	>=5 years old	CHF	PH	Non-Syndrome	<25 years old	>=12 years	Aterm	First child	2800	Normal	Survive	Wasting	Underweight	Stunting
PDA	Acyanotic	Delay	<5 years old	CHF	PH	Syndrome	<25 years old	>=12 years	Aterm	Child >1	2500	Normal	Survive	Wasting	Underweight	Stunting
D-TGA	Cyanotic	Delay	>=5 years old	Non-CHF	Non-PH	Non-Syndrome	<25 years old	<12 years	Aterm	First child	2800	Normal	Survive	Wasting	Underweight	Normal
AVSD	Acyanotic	Delay	<5 years old	CHF	Non-PH	Non-Syndrome	<25 years old	<12 years	Preterm	Child >1	2300	LBW	Survive	Normal	Normal	Stunting
PDA	Acyanotic	No-Delay	<5 years old	CHF	Non-PH	Syndrome	<25 years old	>=12 years	Aterm	Child >1	3400	Normal	Survive	Wasting	Underweight	Normal
VSD-PS	Acyanotic	Delay	>=5 years old	Non-CHF	Non-PH	Non-Syndrome	<25 years old	>=12 years	Aterm	First child	3100	Normal	Survive	Wasting		Stunting
ASD	Acyanotic	No-Delay	<5 years old	Non-CHF	Non-PH	Non-Syndrome	<25 years old	>=12 years	Aterm	Child >1	1900	LBW	Survive	Normal	Underweight	Stunting
ASD	Acyanotic	No-Delay	<5 years old	Non-CHF	Non-PH	Non-Syndrome	<25 years old	>=12 years	Aterm	Child >1	2100	LBW	Survive	Normal	Underweight	Stunting
VSD	Acyanotic	No-Delay	<5 years old	Non-CHF	Non-PH	Non-Syndrome	<25 years old	>=12 years	Aterm	Child >1	2440	LBW	Survive	Normal	Underweight	Stunting
PDA	Acyanotic	No-Delay	<5 years old	Non-CHF	Non-PH	Non-Syndrome	<25 years old	<12 years	Aterm	Child >1	3200	Normal	Survive	Normal	Underweight	Stunting
PDA	Acyanotic	Delay	<5 years old	Non-CHF	Non-PH	Non-Syndrome	<25 years old	>=12 years	Aterm	First child	1275	LBW	Survive		Underweight	Stunting
PDA	Acyanotic	Delay	<5 years old	CHF	Non-PH	Non-Syndrome	<25 years old	>=12 years	Aterm	First child	3300	Normal	Survive	Wasting	Underweight	Normal
TETRALOGY OF FALLOT	Cyanotic	Delay	<5 years old	Non-CHF	Non-PH	Non-Syndrome	>=2‎5 years old	<12 years	Aterm	First child	2950	Normal	Survive	Normal	Normal	Normal
VSD	Acyanotic	Delay	<5 years old	Non-CHF	Non-PH	Non-Syndrome	<25 years old	>=12 years	Aterm	Child >1	3100	Normal	Survive	Normal	Normal	Normal
PULMONARY STENOSIS	Cyanotic	Delay	<5 years old	Non-CHF	Non-PH	Non-Syndrome	<25 years old	>=12 years	Preterm	Child >1	1800	LBW	Survive	Normal	Underweight	Stunting
VSD	Acyanotic	Delay	<5 years old	CHF	Non-PH	Non-Syndrome	<25 years old	>=12 years	Aterm	Child >1	2480	LBW	Survive	Normal	Normal	Normal
PDA	Acyanotic	Delay	<5 years old	CHF	PH	Non-Syndrome	<25 years old	<12 years	Preterm	First child	1800	LBW	Survive	Wasting	Underweight	Normal
VSD	Acyanotic	No-Delay	<5 years old	Non-CHF	Non-PH	Non-Syndrome	<25 years old	>=12 years	Aterm	First child	2950	Normal	Survive	Normal	Normal	Normal
PDA	Acyanotic	Delay	<5 years old	CHF	Non-PH	Non-Syndrome	<25 years old	>=12 years	Aterm	First child	2500	Normal	Survive	Normal	Underweight	Stunting
DORV	Cyanotic	No-Delay	<5 years old	Non-CHF	Non-PH	Non-Syndrome	<25 years old	>=12 years	Aterm	First child	2800	Normal	Survive	Normal	Normal	Normal
VSD	Acyanotic	No-Delay	<5 years old	Non-CHF	Non-PH	Non-Syndrome	<25 years old	>=12 years	Aterm	First child	2580	Normal	Survive	Normal	Normal	Normal
VSD	Acyanotic	Delay	<5 years old	Non-CHF	Non-PH	Non-Syndrome	<25 years old	>=12 years	Aterm	First child	3400	Normal	Survive	Normal	Underweight	Stunting
PULMONARY STENOSIS	Acyanotic	No-Delay	<5 years old	Non-CHF	Non-PH	Syndrome	<25 years old	<12 years	Aterm	Child >1	2800	Normal	Survive	Normal	Underweight	Stunting
ASD	Acyanotic	Delay	>=5 years old	Non-CHF	PH	Non-Syndrome	<25 years old	<12 years	Aterm	First child	3000	Normal	Survive	Normal		Normal
ASD	Acyanotic	Delay	<5 years old	Non-CHF	PH	Non-Syndrome	<25 years old	>=12 years	Aterm	First child	2200	LBW	Survive	Wasting	Underweight	Stunting
PARACHUTE MITRAL VALVE	Acyanotic	Delay	<5 years old	CHF	PH	Non-Syndrome	>=2‎5 years old	>=12 years	Aterm	First child	3400	Normal	Survive	Normal	Underweight	Stunting
TETRALOGY OF FALLOT	Cyanotic	Delay	<5 years old	Non-CHF	Non-PH	Non-Syndrome	<25 years old	<12 years	Aterm	Child >1	2400	LBW	Survive	Normal	Underweight	Stunting
ASD	Acyanotic	Delay	<5 years old	Non-CHF	PH	Non-Syndrome	<25 years old	<12 years	Aterm	Child >1	2750	Normal	Survive	Wasting	Underweight	Normal
PDA	Acyanotic	Delay	<5 years old	Non-CHF	Non-PH	Non-Syndrome	<25 years old	<12 years	Aterm	Child >1	3300	Normal	Survive	Normal	Normal	Stunting
VSD	Acyanotic	Delay	<5 years old	Non-CHF	Non-PH	Non-Syndrome	<25 years old	<12 years	Preterm	Child >1	2000	LBW	Survive	Normal	Underweight	Stunting
VSD	Acyanotic	No-Delay	<5 years old	Non-CHF	Non-PH	Non-Syndrome	<25 years old	>=12 years	Aterm	Child >1	3590	Normal	Survive	Normal	Normal	Normal
PDA	Acyanotic	Delay	<5 years old	Non-CHF	Non-PH	Syndrome	<25 years old	>=12 years	Aterm	Child >1	2700	Normal	Survive	Normal	Normal	Stunting
D-TGA	Cyanotic	Delay	<5 years old	Non-CHF	Non-PH	Non-Syndrome	<25 years old	<12 years	Aterm	Child >1	3500	Normal	Survive	Normal	Normal	Normal
VSD	Acyanotic	No-Delay	<5 years old	Non-CHF	Non-PH	Non-Syndrome	<25 years old	>=12 years	Aterm	Child >1	3400	Normal	Survive	Normal	Normal	Normal
VSD	Acyanotic	Delay	<5 years old	CHF	Non-PH	Non-Syndrome	<25 years old	<12 years	Aterm	First child	3200	Normal	Survive	Normal	Underweight	Stunting
PDA	Acyanotic	Delay	<5 years old	Non-CHF	Non-PH	Non-Syndrome	<25 years old	>=12 years	Aterm	First child	2700	Normal	Survive	Wasting	Underweight	Normal
VSD	Acyanotic	No-Delay	<5 years old	Non-CHF	Non-PH	Non-Syndrome	>=2‎5 years old	<12 years	Preterm	First child	432	LBW	Death		Underweight	Stunting
ASD	Acyanotic	No-Delay	<5 years old	Non-CHF	Non-PH	Non-Syndrome	<25 years old	>=12 years	Preterm	First child	1244	LBW	Survive		Underweight	Normal
PDA	Acyanotic	No-Delay	<5 years old	CHF	Non-PH	Non-Syndrome	<25 years old	>=12 years	Preterm	Child >1	1150	LBW	Survive		Underweight	Stunting
ASD	Acyanotic	No-Delay	<5 years old	Non-CHF	Non-PH	Non-Syndrome	<25 years old	>=12 years	Preterm	First child	1190	LBW	Survive		Underweight	Stunting
PDA	Acyanotic	No-Delay	<5 years old	Non-CHF	Non-PH	Non-Syndrome	<25 years old	>=12 years	Aterm	First child	2700	Normal	Survive	Normal	Normal	Normal
PDA	Acyanotic	No-Delay	<5 years old	Non-CHF	Non-PH	Non-Syndrome	<25 years old	>=12 years	Preterm	Child >1	790	LBW	Survive		Normal	Normal
PDA	Acyanotic	No-Delay	<5 years old	Non-CHF	Non-PH	Non-Syndrome	<25 years old	>=12 years	Preterm	First child	780	LBW	Survive		Normal	Stunting
PULMONARY ATRESIA	Cyanotic	No-Delay	<5 years old	Non-CHF	Non-PH	Non-Syndrome	<25 years old	>=12 years	Preterm	Child >1	1416	LBW	Survive		Underweight	Normal
ASD	Acyanotic	No-Delay	<5 years old	Non-CHF	Non-PH	Non-Syndrome	<25 years old	>=12 years	Aterm	Child >1	2800	Normal	Survive	Normal	Normal	Normal
ASD	Acyanotic	No-Delay	<5 years old	Non-CHF	Non-PH	Non-Syndrome	<25 years old	>=12 years	Preterm	Child >1	614	LBW	Survive		Normal	Normal
PDA	Acyanotic	No-Delay	<5 years old	Non-CHF	Non-PH	Non-Syndrome	<25 years old	>=12 years	Preterm	First child	900	LBW	Survive		Normal	Normal
PDA	Acyanotic	No-Delay	<5 years old	CHF	Non-PH	Non-Syndrome	<25 years old	>=12 years	Aterm	Child >1	3220	Normal	Survive	Normal	Normal	Normal
PDA	Acyanotic	No-Delay	<5 years old	Non-CHF	Non-PH	Non-Syndrome	<25 years old	>=12 years	Preterm	First child	788	LBW	Survive		Normal	Normal
PDA	Acyanotic	No-Delay	<5 years old	Non-CHF	Non-PH	Non-Syndrome	<25 years old	>=12 years	Preterm	First child	1450	LBW	Survive		Normal	Normal
ASD	Acyanotic	No-Delay	<5 years old	Non-CHF	Non-PH	Non-Syndrome	<25 years old	>=12 years	Aterm	First child	2515	Normal	Survive	Normal	Normal	Stunting
PDA	Acyanotic	No-Delay	<5 years old	Non-CHF	Non-PH	Non-Syndrome	>=2‎5 years old	>=12 years	Preterm	First child	1350	LBW	Survive		Normal	Normal
PDA	Acyanotic	No-Delay	<5 years old	CHF	Non-PH	Non-Syndrome	>=2‎5 years old	>=12 years	Preterm	Child >1	1350	LBW	Survive		Normal	Normal
ASD	Acyanotic	No-Delay	<5 years old	Non-CHF	Non-PH	Non-Syndrome	<25 years old	>=12 years	Preterm	Child >1	2320	LBW	Survive		Normal	Normal
ASD	Acyanotic	No-Delay	<5 years old	Non-CHF	Non-PH	Non-Syndrome	<25 years old	>=12 years	Preterm	Child >1	1218	LBW	Survive		Normal	Normal
VSD	Acyanotic	No-Delay	<5 years old	CHF	Non-PH	Non-Syndrome	<25 years old	>=12 years	Preterm	Child >1	1552	LBW	Survive		Underweight	Normal
ASD	Acyanotic	No-Delay	<5 years old	Non-CHF	Non-PH	Non-Syndrome	>=2‎5 years old	>=12 years	Preterm	First child	870	LBW	Survive		Normal	Normal
PDA	Acyanotic	No-Delay	<5 years old	Non-CHF	Non-PH	Non-Syndrome	<25 years old	>=12 years	Preterm	Child >1	1070	LBW	Survive		Underweight	Stunting
ASD	Acyanotic	No-Delay	<5 years old	Non-CHF	Non-PH	Non-Syndrome	<25 years old	<12 years	Aterm	Child >1	2800	Normal	Survive	Wasting	Normal	Normal
PULMONARY ATRESIA	Cyanotic	Delay	<5 years old	Non-CHF	Non-PH	Non-Syndrome	<25 years old	>=12 years	Aterm	Child >1	2750	Normal	Survive	Normal	Underweight	Stunting
PDA	Acyanotic	No-Delay	<5 years old	Non-CHF	Non-PH	Non-Syndrome	<25 years old	<12 years	Preterm	Child >1	2500	Normal	Survive	Wasting	Underweight	Normal
ASD	Acyanotic	No-Delay	<5 years old	Non-CHF	Non-PH	Non-Syndrome	<25 years old	<12 years	Preterm	Child >1	1070	LBW	Survive		Underweight	Stunting
ASD	Acyanotic	No-Delay	<5 years old	Non-CHF	Non-PH	Syndrome	>=2‎5 years old	>=12 years	Aterm	First child	2300	LBW	Survive	Wasting	Underweight	Stunting
TAPVD	Cyanotic	Delay	<5 years old	CHF	PH	Non-Syndrome	<25 years old	>=12 years	Aterm	Child >1	2550	Normal	Survive	Normal	Normal	Stunting
TETRALOGY OF FALLOT	Cyanotic	Delay	<5 years old	Non-CHF	Non-PH	Non-Syndrome	<25 years old	>=12 years	Aterm	Child >1	2700	Normal	Survive	Normal	Normal	Normal
PDA	Acyanotic	No-Delay	<5 years old	Non-CHF	Non-PH	Non-Syndrome	>=2‎5 years old	>=12 years	Preterm	First child	1300	LBW	Survive		Normal	Normal
PDA	Acyanotic	No-Delay	>=5 years old	CHF	Non-PH	Non-Syndrome	<25 years old	<12 years	Aterm	First child	2100	LBW	Survive	Wasting	Underweight	Stunting
VSD	Acyanotic	No-Delay	<5 years old	Non-CHF	Non-PH	Non-Syndrome	<25 years old	>=12 years	Aterm	Child >1	2200	LBW	Survive		Underweight	Stunting
PULMONARY STENOSIS	Acyanotic	Delay	>=5 years old	CHF	Non-PH	Non-Syndrome	<25 years old	>=12 years	Aterm	Child >1	3200	Normal	Survive	Normal	Underweight	Normal
ASD	Acyanotic	No-Delay	<5 years old	Non-CHF	Non-PH	Non-Syndrome	>=2‎5 years old	>=12 years	Aterm	First child	2970	Normal	Survive	Normal	Normal	Normal
VSD	Acyanotic	Delay	>=5 years old	CHF	Non-PH	Non-Syndrome	<25 years old	<12 years	Aterm	First child	3000	Normal	Survive	Normal		Normal
ASD	Acyanotic	No-Delay	<5 years old	Non-CHF	Non-PH	Non-Syndrome	<25 years old	>=12 years	Preterm	First child	2360	LBW	Survive	Normal	Normal	Normal
ASD	Acyanotic	No-Delay	<5 years old	Non-CHF	Non-PH	Syndrome	<25 years old	>=12 years	Aterm	Child >1	1700	LBW	Survive		Underweight	Stunting
VSD	Acyanotic	Delay	<5 years old	CHF	PH	Non-Syndrome	>=2‎5 years old	<12 years	Aterm	Child >1	3500	Normal	Survive	Wasting	Underweight	Normal
VSD	Acyanotic	Delay	<5 years old	Non-CHF	Non-PH	Syndrome	<25 years old	<12 years	Aterm	Child >1	2800	Normal	Survive	Normal	Underweight	Stunting
VSD	Acyanotic	Delay	<5 years old	Non-CHF	Non-PH	Non-Syndrome	<25 years old	>=12 years	Aterm	Child >1	3100	Normal	Survive	Normal	Normal	Normal
ASD	Acyanotic	No-Delay	<5 years old	Non-CHF	Non-PH	Syndrome	<25 years old	>=12 years	Aterm	Child >1	2900	Normal	Survive	Normal	Underweight	Stunting
PULMONARY STENOSIS	Acyanotic	Delay	<5 years old	Non-CHF	Non-PH	Non-Syndrome	>=2‎5 years old	<12 years	Aterm	Child >1	2600	Normal	Death	Wasting	Underweight	Normal
VSD	Acyanotic	No-Delay	<5 years old	CHF	Non-PH	Non-Syndrome	<25 years old	>=12 years	Aterm	Child >1	3500	Normal	Survive	Normal	Normal	Normal
VSD	Acyanotic	No-Delay	<5 years old	Non-CHF	Non-PH	Non-Syndrome	<25 years old	>=12 years	Aterm	Child >1	3185	Normal	Survive	Normal	Normal	Stunting
VSD	Acyanotic	No-Delay	<5 years old	Non-CHF	Non-PH	Non-Syndrome	>=2‎5 years old	>=12 years	Aterm	First child	2200	LBW	Survive	Normal	Underweight	Stunting
PULMONARY STENOSIS	Acyanotic	Delay	>=5 years old	Non-CHF	Non-PH	Non-Syndrome	<25 years old	>=12 years	Aterm	First child	3000	Normal	Survive	Normal	Normal	Normal
VSD	Acyanotic	Delay	>=5 years old	CHF	Non-PH	Non-Syndrome	<25 years old	<12 years	Aterm	Child >1	2400	LBW	Survive	Normal	Underweight	Normal
VSD	Acyanotic	No-Delay	<5 years old	Non-CHF	Non-PH	Syndrome	>=2‎5 years old	<12 years	Aterm	First child	2000	LBW	Survive	Normal	Underweight	Stunting
PULMONARY STENOSIS	Acyanotic	Delay	<5 years old	Non-CHF	Non-PH	Non-Syndrome	<25 years old	>=12 years	Aterm	Child >1	2670	Normal	Survive	Normal	Normal	Normal
VSD	Acyanotic	Delay	<5 years old	Non-CHF	Non-PH	Non-Syndrome	<25 years old	>=12 years	Aterm	First child	3100	Normal	Survive	Normal	Normal	Normal
ASD	Acyanotic	No-Delay	<5 years old	Non-CHF	Non-PH	Non-Syndrome	>=2‎5 years old	>=12 years	Aterm	First child	2950	Normal	Survive	Normal	Normal	Normal
VSD	Acyanotic	No-Delay	<5 years old	Non-CHF	Non-PH	Non-Syndrome	<25 years old	>=12 years	Aterm	First child	3000	Normal	Survive	Normal	Normal	Normal
PDA	Acyanotic	Delay	<5 years old	Non-CHF	Non-PH	Non-Syndrome	<25 years old	>=12 years	Aterm	Child >1	2500	Normal	Survive	Normal	Normal	Stunting
PDA	Acyanotic	Delay	>=5 years old	Non-CHF	Non-PH	Non-Syndrome	<25 years old	<12 years	Aterm	First child	2900	Normal	Survive	Wasting		Normal
TETRALOGY OF FALLOT	Cyanotic	Delay	<5 years old	Non-CHF	Non-PH	Non-Syndrome	<25 years old	>=12 years	Aterm	First child	3000	Normal	Survive	Normal	Normal	Normal
ASD	Acyanotic	No-Delay	<5 years old	Non-CHF	Non-PH	Non-Syndrome	>=2‎5 years old	<12 years	Aterm	First child	2700	Normal	Survive	Normal	Underweight	Stunting
PDA	Acyanotic	No-Delay	<5 years old	Non-CHF	Non-PH	Non-Syndrome	>=2‎5 years old	>=12 years	Preterm	First child	1400	LBW	Survive	Normal	Normal	Normal
AORTIC STENOSIS	Acyanotic	Delay	>=5 years old	Non-CHF	Non-PH	Non-Syndrome	<25 years old	<12 years	Aterm	First child	2700	Normal	Survive	Wasting		Normal
TETRALOGY OF FALLOT	Cyanotic	Delay	<5 years old	Non-CHF	Non-PH	Non-Syndrome	<25 years old	>=12 years	Aterm	First child	2700	Normal	Survive	Normal	Normal	Normal
ASD	Acyanotic	No-Delay	<5 years old	Non-CHF	Non-PH	Non-Syndrome	<25 years old	<12 years	Aterm	Child >1	3600	Normal	Survive	Normal	Normal	Normal
VSD	Acyanotic	Delay	<5 years old	CHF	PH	Non-Syndrome	<25 years old	>=12 years	Aterm	Child >1	3000	Normal	Survive	Wasting	Underweight	Stunting
PULMONARY ATRESIA	Cyanotic	Delay	>=5 years old	Non-CHF	Non-PH	Non-Syndrome	<25 years old	>=12 years	Aterm	First child	4100	Normal	Survive	Normal	Normal	Normal
TRUNCUS ARTERIOSUS	Cyanotic	Delay	>=5 years old	Non-CHF	PH	Non-Syndrome	<25 years old	<12 years	Aterm	Child >1	2900	Normal	Survive	Wasting		Stunting
D-TGA	Cyanotic	Delay	<5 years old	Non-CHF	Non-PH	Non-Syndrome	>=2‎5 years old	<12 years	Aterm	Child >1	3500	Normal	Survive	Normal	Normal	Stunting
PULMONARY ATRESIA	Cyanotic	Delay	<5 years old	Non-CHF	Non-PH	Non-Syndrome	<25 years old	>=12 years	Aterm	First child	1900	LBW	Survive	Normal	Underweight	Stunting
PULMONARY STENOSIS	Acyanotic	Delay	<5 years old	CHF	Non-PH	Non-Syndrome	<25 years old	<12 years	Preterm	Child >1	1490	LBW	Survive		Underweight	Stunting
VSD	Acyanotic	No-Delay	<5 years old	Non-CHF	PH	Syndrome	<25 years old	>=12 years	Aterm	Child >1	2600	Normal	Survive	Wasting	Underweight	Stunting
TETRALOGY OF FALLOT	Cyanotic	Delay	>=5 years old	Non-CHF	Non-PH	Non-Syndrome	<25 years old	>=12 years	Aterm	Child >1	2800	Normal	Survive	Wasting	Underweight	Normal
ASD	Acyanotic	No-Delay	<5 years old	Non-CHF	Non-PH	Non-Syndrome	>=2‎5 years old	>=12 years	Aterm	First child	2690	Normal	Survive	Normal	Normal	Normal
VSD	Acyanotic	Delay	>=5 years old	CHF	PH	Non-Syndrome	<25 years old	<12 years	Aterm	Child >1	2100	LBW	Survive	Wasting		Stunting
PULMONARY STENOSIS	Acyanotic	Delay	<5 years old	Non-CHF	Non-PH	Non-Syndrome	<25 years old	<12 years	Aterm	Child >1	3000	Normal	Survive	Normal	Underweight	Stunting
PDA	Acyanotic	Delay	>=5 years old	Non-CHF	Non-PH	Non-Syndrome	<25 years old	<12 years	Aterm	First child	2500	Normal	Survive	Normal		Normal
PDA	Acyanotic	No-Delay	>=5 years old	CHF	PH	Non-Syndrome	<25 years old	>=12 years	Aterm	Child >1	2400	LBW	Survive	Normal		Normal
ASD	Acyanotic	Delay	<5 years old	Non-CHF	Non-PH	Non-Syndrome	<25 years old	>=12 years	Aterm	Child >1	3100	Normal	Survive	Normal	Normal	Normal
VSD	Acyanotic	Delay	<5 years old	Non-CHF	Non-PH	Non-Syndrome	<25 years old	>=12 years	Preterm	Child >1	1900	LBW	Survive	Normal	Normal	Normal
D-TGA	Cyanotic	Delay	<5 years old	Non-CHF	Non-PH	Non-Syndrome	<25 years old	>=12 years	Aterm	First child	3250	Normal	Survive	Normal	Normal	Normal
PULMONARY STENOSIS	Acyanotic	No-Delay	<5 years old	Non-CHF	Non-PH	Non-Syndrome	<25 years old	>=12 years	Preterm	Child >1	900	LBW	Survive		Normal	Stunting
PDA	Acyanotic	Delay	>=5 years old	CHF	Non-PH	Non-Syndrome	<25 years old	>=12 years	Aterm	First child	3550	Normal	Survive	Normal	Normal	Normal
VSD-PS	Acyanotic	Delay	>=5 years old	Non-CHF	Non-PH	Non-Syndrome	<25 years old	<12 years	Aterm	Child >1	3200	Normal	Survive	Wasting		Stunting
ASD	Acyanotic	No-Delay	<5 years old	Non-CHF	Non-PH	Non-Syndrome	<25 years old	>=12 years	Aterm	Child >1	3598	Normal	Survive	Wasting	Normal	Normal
PULMONARY STENOSIS	Acyanotic	Delay	>=5 years old	Non-CHF	Non-PH	Non-Syndrome	<25 years old	<12 years	Aterm	First child	3400	Normal	Survive	Normal		Normal
PULMONARY ATRESIA	Cyanotic	Delay	<5 years old	Non-CHF	Non-PH	Non-Syndrome	<25 years old	>=12 years	Aterm	First child	3350	Normal	Survive	Normal	Normal	Stunting
VSD	Acyanotic	Delay	<5 years old	CHF	PH	Non-Syndrome	<25 years old	>=12 years	Aterm	First child	3200	Normal	Survive	Normal	Normal	Normal
ASD	Acyanotic	Delay	<5 years old	Non-CHF	Non-PH	Syndrome	<25 years old	>=12 years	Aterm	Child >1	2800	Normal	Survive	Normal	Normal	Stunting
PULMONARY ATRESIA	Acyanotic	Delay	<5 years old	Non-CHF	Non-PH	Non-Syndrome	<25 years old	<12 years	Aterm	First child	2775	Normal	Survive	Wasting	Underweight	Normal
DORV	Cyanotic	Delay	>=5 years old	Non-CHF	Non-PH	Non-Syndrome	<25 years old	<12 years	Aterm	Child >1	3500	Normal	Survive	Wasting	Underweight	Normal
VSD	Acyanotic	No-Delay	<5 years old	Non-CHF	Non-PH	Non-Syndrome	<25 years old	>=12 years	Aterm	First child	1600	LBW	Survive	Normal	Underweight	Stunting
PULMONARY STENOSIS	Acyanotic	Delay	<5 years old	Non-CHF	Non-PH	Non-Syndrome	<25 years old	>=12 years	Aterm	Child >1	2498	LBW	Survive	Normal	Underweight	Normal
VSD	Acyanotic	Delay	>=5 years old	CHF	PH	Non-Syndrome	>=2‎5 years old	<12 years	Aterm	First child	2900	Normal	Survive	Wasting	Underweight	Stunting
VSD	Acyanotic	Delay	>=5 years old	CHF	PH	Non-Syndrome	<25 years old	>=12 years	Aterm	First child	3600	Normal	Survive	Normal	Underweight	Stunting
PULMONARY ATRESIA	Cyanotic	Delay	<5 years old	Non-CHF	Non-PH	Non-Syndrome	<25 years old	<12 years	Aterm	Child >1	3000	Normal	Survive	Normal	Underweight	Stunting
ASD	Acyanotic	Delay	<5 years old	Non-CHF	Non-PH	Non-Syndrome	<25 years old	>=12 years	Preterm	Child >1	2400	LBW	Survive	Normal	Normal	Normal
VSD	Acyanotic	No-Delay	<5 years old	Non-CHF	Non-PH	Non-Syndrome	<25 years old	>=12 years	Aterm	First child	2900	Normal	Survive	Normal	Normal	Normal
ASD	Acyanotic	No-Delay	<5 years old	Non-CHF	Non-PH	Non-Syndrome	>=2‎5 years old	>=12 years	Preterm	First child	1200	LBW	Survive		Underweight	Stunting
TETRALOGY OF FALLOT	Cyanotic	Delay	>=5 years old	Non-CHF	Non-PH	Non-Syndrome	<25 years old	<12 years	Aterm	Child >1	3200	Normal	Survive	Normal	Underweight	Stunting
ASD	Acyanotic	Delay	<5 years old	Non-CHF	Non-PH	Non-Syndrome	<25 years old	<12 years	Aterm	First child	3000	Normal	Survive	Wasting	Underweight	Stunting
AVSD	Acyanotic	No-Delay	<5 years old	CHF	PH	Syndrome	<25 years old	<12 years	Aterm	Child >1	2700	Normal	Survive	Normal	Underweight	Stunting
COARCTATIO AORTA	Acyanotic	Delay	<5 years old	CHF	Non-PH	Non-Syndrome	>=2‎5 years old	<12 years	Aterm	First child	4100	Normal	Survive	Wasting	Underweight	Normal
DORV	Cyanotic	Delay	<5 years old	Non-CHF	Non-PH	Non-Syndrome	>=2‎5 years old	>=12 years	Aterm	First child	3090	Normal	Survive	Normal	Normal	Normal
PULMONARY ATRESIA	Cyanotic	Delay	<5 years old	Non-CHF	Non-PH	Non-Syndrome	<25 years old	>=12 years	Aterm	Child >1	3500	Normal	Survive	Normal	Normal	Normal
VSD	Acyanotic	Delay	<5 years old	Non-CHF	Non-PH	Non-Syndrome	<25 years old	<12 years	Aterm	Child >1	2800	Normal	Survive	Normal	Normal	Normal
D-TGA	Cyanotic	Delay	<5 years old	Non-CHF	Non-PH	Non-Syndrome	>=2‎5 years old	>=12 years	Aterm	First child	2700	Normal	Survive	Wasting	Underweight	Stunting
ASD	Acyanotic	No-Delay	<5 years old	Non-CHF	Non-PH	Non-Syndrome	<25 years old	<12 years	Preterm	Child >1	2600	Normal	Survive	Normal	Normal	Normal
VSD	Acyanotic	No-Delay	<5 years old	CHF	Non-PH	Non-Syndrome	<25 years old	>=12 years	Aterm	Child >1	3200	Normal	Survive	Normal	Normal	Normal
PULMONARY ATRESIA	Cyanotic	Delay	<5 years old	Non-CHF	Non-PH	Non-Syndrome	<25 years old	>=12 years	Aterm	First child	3000	Normal	Survive	Normal	Normal	Stunting
AVSD	Acyanotic	No-Delay	<5 years old	CHF	PH	Non-Syndrome	<25 years old	>=12 years	Aterm	Child >1	3600	Normal	Survive	Normal	Normal	Stunting
VSD	Acyanotic	Delay	<5 years old	CHF	Non-PH	Non-Syndrome	<25 years old	>=12 years	Aterm	Child >1	2800	Normal	Survive	Normal	Underweight	Stunting
TETRALOGY OF FALLOT	Cyanotic	Delay	<5 years old	Non-CHF	Non-PH	Non-Syndrome	<25 years old	>=12 years	Aterm	First child	2450	LBW	Survive	Normal	Underweight	Stunting
PDA	Acyanotic	No-Delay	<5 years old	Non-CHF	Non-PH	Non-Syndrome	<25 years old	>=12 years	Preterm	Child >1	2550	Normal	Survive	Normal	Normal	Normal
TETRALOGY OF FALLOT	Cyanotic	Delay	<5 years old	Non-CHF	Non-PH	Non-Syndrome	<25 years old	>=12 years	Aterm	First child	3200	Normal	Survive	Normal	Underweight	Stunting
ASD	Acyanotic	Delay	>=5 years old	Non-CHF	Non-PH	Non-Syndrome	<25 years old	>=12 years	Preterm	First child	2400	LBW	Survive	Normal	Normal	Normal
PDA	Acyanotic	No-Delay	<5 years old	Non-CHF	Non-PH	Non-Syndrome	<25 years old	>=12 years	Preterm	Child >1	2260	LBW	Survive	Normal	Underweight	Stunting
D-TGA	Cyanotic	Delay	>=5 years old	CHF	Non-PH	Non-Syndrome	<25 years old	<12 years	Aterm	Child >1	3000	Normal	Survive	Wasting	Underweight	Normal
VSD	Acyanotic	No-Delay	<5 years old	CHF	Non-PH	Syndrome	<25 years old	<12 years	Aterm	Child >1	2100	LBW	Survive	Wasting	Underweight	Stunting
TRICUSPID ATRESIA	Cyanotic	Delay	<5 years old	Non-CHF	Non-PH	Non-Syndrome	<25 years old	<12 years	Aterm	Child >1	1800	LBW	Survive	Wasting	Underweight	Stunting
PDA	Acyanotic	Delay	>=5 years old	CHF	Non-PH	Non-Syndrome	<25 years old	<12 years	Aterm	First child	2600	Normal	Survive	Wasting		Stunting
ASD	Acyanotic	Delay	>=5 years old	Non-CHF	Non-PH	Non-Syndrome	<25 years old	>=12 years	Aterm	Child >1	3000	Normal	Survive	Normal	Normal	Normal
VSD	Acyanotic	Delay	<5 years old	CHF	Non-PH	Non-Syndrome	<25 years old	>=12 years	Aterm	Child >1	3000	Normal	Survive	Normal	Normal	Normal
PULMONARY STENOSIS	Acyanotic	Delay	<5 years old	Non-CHF	Non-PH	Non-Syndrome	<25 years old	>=12 years	Aterm	Child >1	3700	Normal	Survive	Normal	Underweight	Stunting
PDA	Acyanotic	Delay	<5 years old	Non-CHF	Non-PH	Non-Syndrome	<25 years old	<12 years	Aterm	Child >1	3500	Normal	Survive	Wasting	Underweight	Stunting
VSD	Acyanotic	Delay	<5 years old	Non-CHF	Non-PH	Non-Syndrome	>=2‎5 years old	<12 years	Aterm	First child	2250	LBW	Survive	Wasting	Underweight	Normal
TETRALOGY OF FALLOT	Cyanotic	Delay	>=5 years old	Non-CHF	Non-PH	Non-Syndrome	<25 years old	<12 years	Aterm	First child	3300	Normal	Survive	Wasting	Underweight	Normal
PULMONARY STENOSIS	Acyanotic	Delay	<5 years old	Non-CHF	Non-PH	Non-Syndrome	<25 years old	>=12 years	Aterm	Child >1	3450	Normal	Survive	Normal	Normal	Normal
TETRALOGY OF FALLOT	Cyanotic	Delay	<5 years old	Non-CHF	Non-PH	Non-Syndrome	<25 years old	>=12 years	Aterm	First child	3500	Normal	Survive	Normal	Normal	Stunting
TRICUSPID ATRESIA	Cyanotic	Delay	<5 years old	Non-CHF	Non-PH	Non-Syndrome	<25 years old	>=12 years	Aterm	Child >1	2700	Normal	Survive	Normal	Underweight	Stunting
PULMONARY STENOSIS	Acyanotic	Delay	>=5 years old	Non-CHF	Non-PH	Non-Syndrome	>=2‎5 years old	<12 years	Aterm	Child >1	3000	Normal	Survive	Normal		Stunting
VSD	Acyanotic	Delay	<5 years old	CHF	Non-PH	Non-Syndrome	<25 years old	>=12 years	Aterm	Child >1	3300	Normal	Survive	Normal	Normal	Normal
MITRAL ATRESIA	Cyanotic	Delay	<5 years old	CHF	PH	Non-Syndrome	<25 years old	>=12 years	Aterm	Child >1	2950	Normal	Survive	Normal	Normal	Normal
ASD	Acyanotic	No-Delay	<5 years old	Non-CHF	Non-PH	Non-Syndrome	>=2‎5 years old	<12 years	Aterm	First child	3100	Normal	Survive	Wasting	Underweight	Normal
VSD	Acyanotic	Delay	>=5 years old	Non-CHF	Non-PH	Non-Syndrome	<25 years old	>=12 years	Aterm	First child	2400	LBW	Survive	Normal	Normal	Normal
VSD	Acyanotic	Delay	<5 years old	CHF	PH	Non-Syndrome	<25 years old	>=12 years	Aterm	Child >1	3200	Normal	Survive	Wasting	Underweight	Stunting
PDA	Acyanotic	No-Delay	<5 years old	Non-CHF	Non-PH	Non-Syndrome	<25 years old	>=12 years	Aterm	Child >1	3700	Normal	Survive	Normal	Underweight	Stunting
VSD	Acyanotic	Delay	<5 years old	Non-CHF	Non-PH	Non-Syndrome	>=2‎5 years old	>=12 years	Aterm	First child	3200	Normal	Survive	Normal	Normal	Normal
PULMONARY STENOSIS	Acyanotic	Delay	<5 years old	Non-CHF	Non-PH	Non-Syndrome	<25 years old	>=12 years	Aterm	Child >1	2300	LBW	Survive	Normal	Normal	Stunting
PULMONARY STENOSIS	Acyanotic	Delay	>=5 years old	Non-CHF	Non-PH	Non-Syndrome	<25 years old	<12 years	Aterm	First child	2300	LBW	Survive	Normal		Stunting
VSD	Acyanotic	No-Delay	<5 years old	CHF	Non-PH	Non-Syndrome	<25 years old	>=12 years	Aterm	First child	3160	Normal	Survive	Normal	Normal	Normal
PS PERIPHERAL	Acyanotic	Delay	<5 years old	Non-CHF	Non-PH	Non-Syndrome	<25 years old	<12 years	Preterm	Child >1	1900	LBW	Survive	Normal	Underweight	Normal
TETRALOGY OF FALLOT	Cyanotic	Delay	>=5 years old	Non-CHF	Non-PH	Non-Syndrome	<25 years old	<12 years	Aterm	Child >1	2600	Normal	Survive	Wasting		Normal
PDA	Acyanotic	Delay	<5 years old	CHF	Non-PH	Non-Syndrome	<25 years old	<12 years	Aterm	Child >1	3500	Normal	Survive	Normal	Normal	Normal
COARCTATIO AORTA	Acyanotic	Delay	>=5 years old	Non-CHF	PH	Non-Syndrome	<25 years old	<12 years	Aterm	Child >1	3500	Normal	Survive	Wasting		Stunting
DORV	Cyanotic	Delay	<5 years old	Non-CHF	PH	Non-Syndrome	<25 years old	>=12 years	Aterm	Child >1	3000	Normal	Survive	Wasting	Underweight	Stunting
ASD	Acyanotic	No-Delay	<5 years old	Non-CHF	Non-PH	Non-Syndrome	<25 years old	>=12 years	Preterm	Child >1	1900	LBW	Survive	Normal	Normal	Normal
PDA	Acyanotic	Delay	>=5 years old	CHF	PH	Non-Syndrome	<25 years old	>=12 years	Aterm	Child >1	4000	Normal	Survive	Wasting		Stunting
ASD	Acyanotic	Delay	>=5 years old	Non-CHF	Non-PH	Non-Syndrome	<25 years old	<12 years	Aterm	First child	2200	LBW	Survive	Normal		Normal
PULMONARY STENOSIS	Acyanotic	Delay	<5 years old	Non-CHF	Non-PH	Non-Syndrome	<25 years old	>=12 years	Aterm	Child >1	3590	Normal	Survive	Normal	Normal	Normal
PDA	Acyanotic	No-Delay	<5 years old	Non-CHF	Non-PH	Non-Syndrome	<25 years old	>=12 years	Preterm	First child	1300	LBW	Survive	Wasting	Underweight	Stunting
VSD	Acyanotic	Delay	<5 years old	Non-CHF	Non-PH	Non-Syndrome	<25 years old	>=12 years	Aterm	Child >1	2800	Normal	Survive	Wasting	Underweight	Normal
VSD	Acyanotic	Delay	<5 years old	Non-CHF	PH	Syndrome	<25 years old	>=12 years	Aterm	Child >1	4100	Normal	Survive	Wasting	Underweight	Stunting
PULMONARY STENOSIS	Acyanotic	Delay	<5 years old	Non-CHF	Non-PH	Syndrome	<25 years old	>=12 years	Aterm	Child >1	3700	Normal	Survive	Normal	Underweight	Stunting
PDA	Acyanotic	No-Delay	<5 years old	Non-CHF	Non-PH	Non-Syndrome	<25 years old	<12 years	Aterm	Child >1	3100	Normal	Survive	Normal	Underweight	Stunting
PDA	Acyanotic	No-Delay	<5 years old	CHF	Non-PH	Non-Syndrome	<25 years old	>=12 years	Preterm	Child >1	1500	LBW	Survive	Wasting	Underweight	Stunting
ASD	Acyanotic	Delay	>=5 years old	Non-CHF	Non-PH	Non-Syndrome	<25 years old	>=12 years	Aterm	First child	2900	Normal	Survive	Normal		Normal
PULMONARY STENOSIS	Acyanotic	Delay	>=5 years old	Non-CHF	Non-PH	Non-Syndrome	<25 years old	>=12 years	Aterm	Child >1	2800	Normal	Survive	Wasting	Underweight	Stunting
VSD-PS	Acyanotic	Delay	<5 years old	Non-CHF	Non-PH	Non-Syndrome	<25 years old	<12 years	Aterm	First child	2700	Normal	Survive	Normal	Normal	Normal
DORV	Cyanotic	Delay	>=5 years old	Non-CHF	Non-PH	Non-Syndrome	<25 years old	>=12 years	Preterm	First child	2900	Normal	Survive	Wasting	Underweight	Stunting
VSD	Acyanotic	Delay	<5 years old	CHF	PH	Syndrome	<25 years old	<12 years	Aterm	Child >1	2500	Normal	Survive	Wasting	Underweight	Stunting
ASD	Acyanotic	No-Delay	<5 years old	Non-CHF	Non-PH	Syndrome	<25 years old	>=12 years	Preterm	Child >1	1500	LBW	Survive	Normal	Underweight	Stunting
VSD	Acyanotic	Delay	<5 years old	CHF	Non-PH	Non-Syndrome	>=2‎5 years old	>=12 years	Aterm	First child	3500	Normal	Survive	Normal	Normal	Normal
PDA	Acyanotic	No-Delay	<5 years old	CHF	Non-PH	Non-Syndrome	<25 years old	<12 years	Aterm	Child >1	3200	Normal	Survive	Normal	Underweight	Normal
VSD	Acyanotic	Delay	<5 years old	Non-CHF	Non-PH	Non-Syndrome	<25 years old	<12 years	Aterm	Child >1	2650	Normal	Survive	Wasting	Underweight	Stunting
PULMONARY STENOSIS	Acyanotic	Delay	<5 years old	Non-CHF	Non-PH	Non-Syndrome	<25 years old	>=12 years	Aterm	Child >1	2800	Normal	Survive	Wasting	Underweight	Stunting
VSD	Acyanotic	Delay	<5 years old	CHF	PH	Non-Syndrome	<25 years old	>=12 years	Preterm	Child >1	2800	Normal	Survive	Wasting	Underweight	Stunting
VSD	Acyanotic	Delay	>=5 years old	Non-CHF	Non-PH	Non-Syndrome	<25 years old	>=12 years	Aterm	Child >1	3500	Normal	Survive	Normal	Normal	Normal
TETRALOGY OF FALLOT	Cyanotic	Delay	<5 years old	Non-CHF	Non-PH	Non-Syndrome	<25 years old	>=12 years	Aterm	Child >1	3500	Normal	Survive	Normal	Normal	Stunting
PDA	Acyanotic	Delay	<5 years old	CHF	Non-PH	Non-Syndrome	>=2‎5 years old	<12 years	Aterm	Child >1	3000	Normal	Survive	Normal	Normal	Stunting
VSD	Acyanotic	Delay	<5 years old	CHF	PH	Non-Syndrome	<25 years old	<12 years	Aterm	Child >1	3300	Normal	Survive	Wasting	Underweight	Stunting
PDA	Acyanotic	Delay	>=5 years old	Non-CHF	Non-PH	Non-Syndrome	<25 years old	<12 years	Aterm	Child >1	2600	Normal	Survive	Normal	Normal	Normal
PDA	Acyanotic	Delay	<5 years old	Non-CHF	Non-PH	Non-Syndrome	<25 years old	<12 years	Preterm	Child >1	2000	LBW	Survive	Wasting	Underweight	Stunting
VSD	Acyanotic	Delay	<5 years old	Non-CHF	Non-PH	Non-Syndrome	<25 years old	>=12 years	Aterm	First child	3700	Normal	Survive	Normal	Normal	Normal
VSD	Acyanotic	Delay	>=5 years old	Non-CHF	Non-PH	Non-Syndrome	<25 years old	>=12 years	Aterm	First child	3000	Normal	Survive	Normal	Normal	Normal
PDA	Acyanotic	Delay	<5 years old	CHF	Non-PH	Non-Syndrome	>=2‎5 years old	<12 years	Preterm	First child	1020	LBW	Survive	Normal	Underweight	Stunting
VSD	Acyanotic	No-Delay	<5 years old	Non-CHF	Non-PH	Non-Syndrome	<25 years old	>=12 years	Aterm	Child >1	3460	Normal	Survive	Normal	Normal	Normal
VSD	Acyanotic	No-Delay	<5 years old	Non-CHF	Non-PH	Non-Syndrome	>=2‎5 years old	<12 years	Aterm	First child	2415	LBW	Survive	Normal	Normal	Normal
VSD	Acyanotic	Delay	<5 years old	Non-CHF	Non-PH	Syndrome	<25 years old	<12 years	Aterm	Child >1	2700	Normal	Survive	Wasting	Underweight	Stunting
VSD	Acyanotic	Delay	<5 years old	Non-CHF	Non-PH	Non-Syndrome	<25 years old	>=12 years	Aterm	First child	3000	Normal	Survive	Normal	Normal	Normal
PULMONARY STENOSIS	Acyanotic	No-Delay	<5 years old	Non-CHF	Non-PH	Non-Syndrome	>=2‎5 years old	>=12 years	Aterm	First child	3400	Normal	Survive	Normal	Normal	Normal
ASD	Acyanotic	Delay	<5 years old	Non-CHF	PH	Non-Syndrome	>=2‎5 years old	>=12 years	Aterm	First child	2600	Normal	Survive	Wasting	Underweight	Stunting
VSD	Acyanotic	Delay	<5 years old	CHF	Non-PH	Non-Syndrome	<25 years old	<12 years	Aterm	Child >1	2700	Normal	Survive	Normal	Underweight	Normal
EBSTEIN ANOMALY	Acyanotic	Delay	<5 years old	Non-CHF	Non-PH	Non-Syndrome	>=2‎5 years old	<12 years	Aterm	First child	2700	Normal	Survive	Wasting	Underweight	Stunting
VSD	Acyanotic	No-Delay	<5 years old	Non-CHF	Non-PH	Non-Syndrome	>=2‎5 years old	<12 years	Aterm	First child	2850	Normal	Survive	Normal	Normal	Normal
VSD	Acyanotic	No-Delay	<5 years old	CHF	Non-PH	Non-Syndrome	<25 years old	>=12 years	Aterm	Child >1	1600	LBW	Survive	Normal	Normal	Stunting
AVSD	Acyanotic	Delay	<5 years old	CHF	Non-PH	Syndrome	<25 years old	>=12 years	Aterm	Child >1	2600	Normal	Death	Normal	Underweight	Stunting
VSD	Acyanotic	No-Delay	<5 years old	CHF	Non-PH	Syndrome	<25 years old	>=12 years	Aterm	Child >1	2800	Normal	Survive	Normal	Underweight	Stunting
PDA	Acyanotic	No-Delay	<5 years old	CHF	Non-PH	Non-Syndrome	>=2‎5 years old	<12 years	Aterm	First child	2700	Normal	Survive	Wasting	Underweight	Normal
VSD	Acyanotic	Delay	<5 years old	Non-CHF	Non-PH	Non-Syndrome	<25 years old	>=12 years	Aterm	Child >1	2840	Normal	Survive	Normal	Underweight	Stunting
DORV	Cyanotic	Delay	<5 years old	CHF	PH	Non-Syndrome	>=2‎5 years old	<12 years	Aterm	First child	2380	LBW	Survive	Normal	Underweight	Stunting
VSD	Acyanotic	Delay	<5 years old	CHF	Non-PH	Non-Syndrome	<25 years old	<12 years	Aterm	Child >1	3600	Normal	Survive	Normal	Underweight	Stunting
VSD	Acyanotic	Delay	<5 years old	CHF	Non-PH	Non-Syndrome	>=2‎5 years old	<12 years	Aterm	First child	2700	Normal	Survive	Wasting	Underweight	Normal
ASD	Acyanotic	No-Delay	<5 years old	Non-CHF	Non-PH	Non-Syndrome	<25 years old	>=12 years	Aterm	Child >1	1460	LBW	Survive		Underweight	Stunting
VSD	Acyanotic	Delay	>=5 years old	Non-CHF	Non-PH	Non-Syndrome	<25 years old	<12 years	Aterm	First child	4000	Normal	Survive	Normal		Stunting
PDA	Acyanotic	Delay	>=5 years old	CHF	Non-PH	Non-Syndrome	>=2‎5 years old	<12 years	Aterm	First child	2900	Normal	Survive	Wasting		Normal
PDA	Acyanotic	Delay	<5 years old	Non-CHF	Non-PH	Non-Syndrome	>=2‎5 years old	>=12 years	Aterm	First child	2500	Normal	Survive	Normal	Normal	Normal
PULMONARY ATRESIA	Cyanotic	Delay	<5 years old	Non-CHF	Non-PH	Non-Syndrome	>=2‎5 years old	>=12 years	Aterm	First child	3000	Normal	Survive	Normal	Normal	Normal
VSD	Acyanotic	Delay	<5 years old	Non-CHF	Non-PH	Non-Syndrome	<25 years old	>=12 years	Aterm	First child	2500	Normal	Survive	Normal	Normal	Normal
AORTIC STENOSIS	Acyanotic	Delay	>=5 years old	Non-CHF	Non-PH	Non-Syndrome	<25 years old	<12 years	Aterm	Child >1	2500	Normal	Survive	Normal		Stunting
PS PERIPHERAL	Acyanotic	No-Delay	<5 years old	Non-CHF	Non-PH	Non-Syndrome	<25 years old	>=12 years	Preterm	Child >1	2230	LBW	Survive		Underweight	Normal
PDA	Acyanotic	Delay	<5 years old	Non-CHF	Non-PH	Non-Syndrome	<25 years old	>=12 years	Preterm	First child	2300	LBW	Survive	Normal	Underweight	Normal
VSD	Acyanotic	Delay	<5 years old	Non-CHF	Non-PH	Non-Syndrome	<25 years old	>=12 years	Aterm	Child >1	3300	Normal	Survive	Normal	Normal	Normal
VSD	Acyanotic	Delay	<5 years old	Non-CHF	Non-PH	Non-Syndrome	<25 years old	<12 years	Aterm	Child >1	3000	Normal	Survive	Normal	Underweight	Normal
COARCTATIO AORTA	Acyanotic	Delay	<5 years old	CHF	PH	Non-Syndrome	>=2‎5 years old	>=12 years	Aterm	First child	3000	Normal	Survive	Normal	Underweight	Stunting
VSD	Acyanotic	Delay	<5 years old	Non-CHF	Non-PH	Non-Syndrome	<25 years old	<12 years	Aterm	Child >1	3400	Normal	Survive	Wasting	Normal	Normal
COARCTATIO AORTA	Acyanotic	Delay	<5 years old	Non-CHF	Non-PH	Non-Syndrome	<25 years old	>=12 years	Aterm	First child	2400	LBW	Survive	Normal	Normal	Normal
PDA	Acyanotic	Delay	<5 years old	CHF	Non-PH	Non-Syndrome	<25 years old	>=12 years	Aterm	Child >1	3000	Normal	Survive	Wasting	Underweight	Stunting
VSD	Acyanotic	No-Delay	<5 years old	Non-CHF	Non-PH	Non-Syndrome	<25 years old	>=12 years	Aterm	Child >1	3000	Normal	Survive	Wasting	Underweight	Normal
ASD	Acyanotic	Delay	<5 years old	Non-CHF	Non-PH	Non-Syndrome	>=2‎5 years old	<12 years	Aterm	Child >1	2600	Normal	Survive	Normal	Normal	Normal
VSD	Acyanotic	No-Delay	<5 years old	Non-CHF	Non-PH	Non-Syndrome	<25 years old	>=12 years	Aterm	First child	3100	Normal	Survive	Normal	Normal	Normal
VSD	Acyanotic	No-Delay	<5 years old	Non-CHF	Non-PH	Non-Syndrome	<25 years old	<12 years	Aterm	First child	2500	Normal	Survive	Normal	Underweight	Normal
PULMONARY STENOSIS	Acyanotic	Delay	<5 years old	Non-CHF	Non-PH	Non-Syndrome	<25 years old	<12 years	Aterm	Child >1	4100	Normal	Survive	Normal	Normal	Normal
VSD	Acyanotic	Delay	<5 years old	Non-CHF	Non-PH	Non-Syndrome	<25 years old	<12 years	Aterm	First child	3300	Normal	Survive	Normal	Normal	Normal
AVSD	Acyanotic	Delay	<5 years old	CHF	PH	Non-Syndrome	<25 years old	<12 years	Aterm	Child >1	2600	Normal	Survive	Wasting	Underweight	Stunting
VSD	Acyanotic	Delay	>=5 years old	Non-CHF	Non-PH	Non-Syndrome	<25 years old	<12 years	Aterm	Child >1	3100	Normal	Survive	Normal		Normal
TRICUSPID ATRESIA	Cyanotic	Delay	<5 years old	Non-CHF	Non-PH	Non-Syndrome	<25 years old	>=12 years	Aterm	Child >1	3800	Normal	Survive	Normal	Normal	Normal
VSD	Acyanotic	Delay	>=5 years old	Non-CHF	Non-PH	Non-Syndrome	<25 years old	>=12 years	Aterm	First child	2300	LBW	Survive	Wasting	Underweight	Normal
PULMONARY STENOSIS	Acyanotic	Delay	<5 years old	Non-CHF	Non-PH	Non-Syndrome	<25 years old	>=12 years	Aterm	Child >1	2000	LBW	Survive	Normal	Normal	Normal
PULMONARY STENOSIS	Acyanotic	No-Delay	<5 years old	Non-CHF	Non-PH	Non-Syndrome	>=2‎5 years old	>=12 years	Aterm	First child	3550	Normal	Survive	Normal	Normal	Normal
PDA	Acyanotic	Delay	<5 years old	CHF	Non-PH	Non-Syndrome	>=2‎5 years old	>=12 years	Aterm	First child	3000	Normal	Survive	Wasting	Underweight	Stunting
VSD	Acyanotic	Delay	>=5 years old	CHF	PH	Non-Syndrome	<25 years old	>=12 years	Aterm	Child >1	3300	Normal	Survive	Wasting	Underweight	Normal
ASD	Acyanotic	No-Delay	<5 years old	Non-CHF	Non-PH	Non-Syndrome	<25 years old	<12 years	Aterm	Child >1	3000	Normal	Survive	Normal	Underweight	Normal
PDA	Acyanotic	Delay	<5 years old	CHF	Non-PH	Syndrome	<25 years old	<12 years	Preterm	Child >1	2100	LBW	Survive	Wasting	Underweight	Stunting
ASD	Acyanotic	No-Delay	<5 years old	Non-CHF	Non-PH	Syndrome	<25 years old	>=12 years	Aterm	First child	1800	LBW	Survive	Wasting	Underweight	Stunting
PDA	Acyanotic	Delay	>=5 years old	CHF	Non-PH	Non-Syndrome	<25 years old	>=12 years	Aterm	First child	2550	Normal	Survive	Normal	Normal	Normal
PULMONARY STENOSIS	Acyanotic	Delay	<5 years old	Non-CHF	Non-PH	Non-Syndrome	>=2‎5 years old	>=12 years	Aterm	First child	2400	LBW	Survive	Normal	Underweight	Stunting
PDA	Acyanotic	No-Delay	<5 years old	Non-CHF	Non-PH	Non-Syndrome	>=2‎5 years old	>=12 years	Aterm	First child	3050	Normal	Survive	Normal	Normal	Stunting
PULMONARY ATRESIA	Cyanotic	Delay	<5 years old	Non-CHF	Non-PH	Non-Syndrome	<25 years old	>=12 years	Aterm	First child	2200	LBW	Survive	Wasting	Underweight	Stunting
VSD	Acyanotic	No-Delay	>=5 years old	Non-CHF	Non-PH	Non-Syndrome	<25 years old	<12 years	Aterm	First child	2900	Normal	Survive	Normal	Normal	Normal
VSD	Acyanotic	Delay	<5 years old	CHF	Non-PH	Non-Syndrome	<25 years old	<12 years	Aterm	First child	2300	LBW	Survive	Normal	Normal	Normal
ASD	Acyanotic	No-Delay	<5 years old	Non-CHF	Non-PH	Non-Syndrome	>=2‎5 years old	<12 years	Aterm	First child	3270	Normal	Survive	Normal	Normal	Stunting
TRUNCUS ARTERIOSUS	Cyanotic	Delay	>=5 years old	CHF	PH	Non-Syndrome	<25 years old	<12 years	Aterm	Child >1	2900	Normal	Survive	Wasting		Stunting
ASD	Acyanotic	No-Delay	<5 years old	Non-CHF	Non-PH	Syndrome	<25 years old	<12 years	Aterm	Child >1	3000	Normal	Survive	Normal	Underweight	Stunting
TETRALOGY OF FALLOT	Cyanotic	Delay	<5 years old	Non-CHF	Non-PH	Non-Syndrome	>=2‎5 years old	<12 years	Aterm	First child	2600	Normal	Survive	Normal	Underweight	Stunting
AORTIC STENOSIS	Acyanotic	Delay	<5 years old	Non-CHF	Non-PH	Non-Syndrome	<25 years old	>=12 years	Aterm	Child >1	3000	Normal	Survive	Normal	Normal	Stunting
VSD	Acyanotic	Delay	<5 years old	CHF	PH	Non-Syndrome	<25 years old	>=12 years	Aterm	First child	3100	Normal	Survive	Normal	Normal	Normal
VSD	Acyanotic	Delay	>=5 years old	Non-CHF	Non-PH	Non-Syndrome	<25 years old	<12 years	Aterm	First child	3700	Normal	Survive	Wasting	Normal	Normal
ASD	Acyanotic	Delay	<5 years old	Non-CHF	Non-PH	Non-Syndrome	<25 years old	>=12 years	Preterm	Child >1	2500	Normal	Survive	Wasting	Underweight	Stunting
PDA	Acyanotic	Delay	<5 years old	CHF	Non-PH	Non-Syndrome	<25 years old	<12 years	Aterm	Child >1	3700	Normal	Survive	Wasting	Underweight	Stunting
VSD	Acyanotic	No-Delay	<5 years old	CHF	Non-PH	Non-Syndrome	<25 years old	<12 years	Preterm	Child >1	2450	LBW	Survive	Normal	Underweight	Stunting
ASD	Acyanotic	Delay	<5 years old	Non-CHF	PH	Non-Syndrome	<25 years old	>=12 years	Preterm	Child >1	2450	LBW	Survive	Wasting	Underweight	Normal
PULMONARY STENOSIS	Acyanotic	Delay	>=5 years old	Non-CHF	Non-PH	Non-Syndrome	<25 years old	>=12 years	Aterm	First child	3400	Normal	Survive	Normal		Normal
VSD	Acyanotic	No-Delay	<5 years old	Non-CHF	Non-PH	Non-Syndrome	>=2‎5 years old	<12 years	Aterm	Child >1	3900	Normal	Survive	Normal	Normal	Normal
PDA	Acyanotic	No-Delay	<5 years old	CHF	PH	Non-Syndrome	>=2‎5 years old	>=12 years	Aterm	First child	2800	Normal	Survive	Normal	Normal	Normal
VSD	Acyanotic	No-Delay	<5 years old	Non-CHF	Non-PH	Non-Syndrome	<25 years old	<12 years	Preterm	Child >1	1900	LBW	Survive	Normal	Underweight	Stunting
PDA	Acyanotic	No-Delay	>=5 years old	Non-CHF	Non-PH	Non-Syndrome	<25 years old	<12 years	Aterm	Child >1	3000	Normal	Survive	Normal		Normal
SINGLE VENTRICLE	Cyanotic	Delay	>=5 years old	Non-CHF	Non-PH	Non-Syndrome	<25 years old	<12 years	Aterm	Child >1	3000	Normal	Survive	Normal		Normal
ASD	Acyanotic	Delay	>=5 years old	Non-CHF	Non-PH	Non-Syndrome	<25 years old	>=12 years	Aterm	First child	2100	LBW	Survive	Wasting		Normal
PULMONARY ATRESIA	Cyanotic	Delay	>=5 years old	Non-CHF	Non-PH	Non-Syndrome	<25 years old	<12 years	Aterm	First child	3500	Normal	Survive	Wasting	Underweight	Stunting
PDA	Acyanotic	Delay	<5 years old	Non-CHF	Non-PH	Syndrome	<25 years old	<12 years	Aterm	Child >1	3200	Normal	Survive	Normal	Normal	Stunting
PULMONARY STENOSIS	Acyanotic	No-Delay	<5 years old	Non-CHF	Non-PH	Non-Syndrome	<25 years old	>=12 years	Aterm	Child >1	2900	Normal	Survive	Normal	Normal	Normal
PULMONARY STENOSIS	Acyanotic	No-Delay	<5 years old	Non-CHF	Non-PH	Non-Syndrome	<25 years old	<12 years	Aterm	Child >1	3500	Normal	Survive	Normal	Normal	Normal
VSD	Acyanotic	Delay	<5 years old	Non-CHF	PH	Non-Syndrome	<25 years old	>=12 years	Aterm	First child	2400	LBW	Survive	Normal	Normal	Normal
VSD	Acyanotic	Delay	<5 years old	Non-CHF	PH	Non-Syndrome	<25 years old	>=12 years	Aterm	Child >1	3800	Normal	Survive	Normal	Normal	Stunting
VSD	Acyanotic	Delay	<5 years old	CHF	PH	Non-Syndrome	<25 years old	<12 years	Aterm	Child >1	2260	LBW	Survive	Wasting	Underweight	Stunting
PULMONARY STENOSIS	Acyanotic	Delay	>=5 years old	Non-CHF	Non-PH	Syndrome	<25 years old	>=12 years	Aterm	Child >1	1900	LBW	Survive	Normal	Underweight	Stunting
VSD	Acyanotic	Delay	<5 years old	Non-CHF	Non-PH	Non-Syndrome	<25 years old	<12 years	Aterm	Child >1	3100	Normal	Survive	Normal	Normal	Normal
VSD	Acyanotic	Delay	>=5 years old	Non-CHF	Non-PH	Non-Syndrome	<25 years old	<12 years	Aterm	First child	2900	Normal	Survive	Normal		Normal
PDA	Acyanotic	Delay	<5 years old	CHF	Non-PH	Non-Syndrome	<25 years old	<12 years	Aterm	Child >1	2600	Normal	Survive	Wasting	Underweight	Normal
PDA	Acyanotic	Delay	>=5 years old	Non-CHF	Non-PH	Non-Syndrome	>=2‎5 years old	>=12 years	Aterm	First child	3500	Normal	Survive	Wasting		Normal
VSD	Acyanotic	Delay	<5 years old	CHF	Non-PH	Non-Syndrome	>=2‎5 years old	<12 years	Aterm	First child	2500	Normal	Survive	Normal	Normal	Normal
PS PERIPHERAL	Acyanotic	No-Delay	<5 years old	Non-CHF	Non-PH	Non-Syndrome	<25 years old	>=12 years	Aterm	Child >1	2500	Normal	Survive	Wasting	Underweight	Stunting
EBSTEIN ANOMALY	Acyanotic	Delay	>=5 years old	CHF	Non-PH	Non-Syndrome	<25 years old	>=12 years	Aterm	Child >1	4000	Normal	Survive	Normal	Normal	Normal
VSD	Acyanotic	No-Delay	<5 years old	CHF	Non-PH	Non-Syndrome	<25 years old	>=12 years	Aterm	Child >1	3500	Normal	Survive	Wasting	Underweight	Normal
AORTIC STENOSIS	Acyanotic	Delay	>=5 years old	Non-CHF	Non-PH	Non-Syndrome	<25 years old	>=12 years	Aterm	Child >1	3000	Normal	Survive	Normal	Normal	Stunting
PULMONARY STENOSIS	Acyanotic	No-Delay	<5 years old	Non-CHF	Non-PH	Non-Syndrome	<25 years old	>=12 years	Aterm	First child	3450	Normal	Survive	Normal	Normal	Stunting
D-TGA	Cyanotic	Delay	<5 years old	Non-CHF	Non-PH	Non-Syndrome	>=2‎5 years old	<12 years	Aterm	First child	2600	Normal	Survive	Wasting	Underweight	Stunting
DORV	Cyanotic	Delay	<5 years old	Non-CHF	Non-PH	Non-Syndrome	<25 years old	<12 years	Aterm	Child >1	3400	Normal	Survive	Normal	Normal	Normal
L-TGA	Acyanotic	No-Delay	<5 years old	CHF	Non-PH	Non-Syndrome	<25 years old	>=12 years	Aterm	Child >1	3000	Normal	Survive	Normal	Underweight	Stunting
PDA	Acyanotic	No-Delay	<5 years old	Non-CHF	Non-PH	Syndrome	<25 years old	<12 years	Aterm	Child >1	3100	Normal	Survive	Normal	Underweight	Stunting
VSD	Acyanotic	Delay	<5 years old	Non-CHF	Non-PH	Non-Syndrome	<25 years old	>=12 years	Aterm	Child >1	3700	Normal	Survive	Normal	Underweight	Stunting
PARACHUTE MITRAL VALVE	Acyanotic	Delay	<5 years old	CHF	PH	Non-Syndrome	<25 years old	>=12 years	Aterm	Child >1	2700	Normal	Survive	Normal	Underweight	Stunting
PDA	Acyanotic	No-Delay	<5 years old	Non-CHF	Non-PH	Non-Syndrome	<25 years old	>=12 years	Aterm	Child >1	2800	Normal	Survive		Normal	Stunting
PDA	Acyanotic	No-Delay	<5 years old	CHF	Non-PH	Non-Syndrome	<25 years old	>=12 years	Preterm	Child >1	1170	LBW	Survive		Normal	Stunting
PULMONARY ATRESIA	Cyanotic	No-Delay	<5 years old	Non-CHF	Non-PH	Non-Syndrome	<25 years old	>=12 years	Aterm	Child >1	1940	LBW	Death		Underweight	Stunting
PULMONARY ATRESIA	Cyanotic	No-Delay	<5 years old	Non-CHF	Non-PH	Non-Syndrome	<25 years old	>=12 years	Aterm	First child	3120	Normal	Survive	Normal	Normal	Normal
VSD	Acyanotic	No-Delay	<5 years old	CHF	Non-PH	Non-Syndrome	<25 years old	>=12 years	Aterm	First child	1688	LBW	Survive	Wasting	Underweight	Stunting
ASD	Acyanotic	No-Delay	<5 years old	Non-CHF	Non-PH	Non-Syndrome	>=2‎5 years old	>=12 years	Aterm	First child	2275	LBW	Survive	Normal	Underweight	Stunting
VSD	Acyanotic	No-Delay	<5 years old	CHF	Non-PH	Syndrome	<25 years old	>=12 years	Aterm	First child	1800	LBW	Survive	Wasting	Underweight	Stunting
PDA	Acyanotic	No-Delay	<5 years old	Non-CHF	Non-PH	Non-Syndrome	>=2‎5 years old	>=12 years	Aterm	First child	3250	Normal	Survive	Normal	Normal	Normal
ASD	Acyanotic	No-Delay	<5 years old	Non-CHF	Non-PH	Non-Syndrome	<25 years old	>=12 years	Aterm	Child >1	1350	LBW	Survive		Underweight	Stunting
TRICUSPID ATRESIA	Cyanotic	No-Delay	<5 years old	Non-CHF	Non-PH	Non-Syndrome	>=2‎5 years old	>=12 years	Aterm	First child	2030	LBW	Survive	Wasting	Underweight	Stunting
PDA	Acyanotic	No-Delay	<5 years old	Non-CHF	Non-PH	Non-Syndrome	<25 years old	>=12 years	Preterm	Child >1	1300	LBW	Survive		Underweight	Stunting
VSD	Acyanotic	No-Delay	<5 years old	CHF	Non-PH	Syndrome	<25 years old	>=12 years	Aterm	First child	2250	LBW	Survive		Underweight	Stunting
DORV	Cyanotic	Delay	<5 years old	CHF	Non-PH	Non-Syndrome	<25 years old	<12 years	Preterm	First child	3185	Normal	Death	Wasting	Normal	Normal
PULMONARY ATRESIA	Cyanotic	Delay	<5 years old	Non-CHF	Non-PH	Non-Syndrome	<25 years old	>=12 years	Aterm	Child >1	2800	Normal	Survive	Wasting	Normal	Normal
PDA	Acyanotic	No-Delay	<5 years old	CHF	Non-PH	Non-Syndrome	<25 years old	>=12 years	Preterm	Child >1	1300	LBW	Survive		Underweight	Normal
PDA	Acyanotic	No-Delay	<5 years old	CHF	Non-PH	Non-Syndrome	<25 years old	>=12 years	Preterm	Child >1	1360	LBW	Survive		Underweight	Normal
TETRALOGY OF FALLOT	Cyanotic	No-Delay	<5 years old	Non-CHF	Non-PH	Non-Syndrome	<25 years old	>=12 years	Aterm	Child >1	1940	LBW	Survive	Wasting	Underweight	Normal
VSD	Acyanotic	No-Delay	<5 years old	Non-CHF	Non-PH	Non-Syndrome	<25 years old	>=12 years	Preterm	First child	2700	Normal	Survive	Wasting	Underweight	Normal
PDA	Acyanotic	No-Delay	<5 years old	Non-CHF	Non-PH	Syndrome	<25 years old	>=12 years	Aterm	First child	2300	LBW	Survive	Wasting	Underweight	Stunting
MITRAL ATRESIA	Cyanotic	Delay	<5 years old	Non-CHF	Non-PH	Non-Syndrome	<25 years old	>=12 years	Aterm	Child >1	2410	LBW	Survive	Wasting	Underweight	Normal
VSD	Acyanotic	No-Delay	<5 years old	Non-CHF	Non-PH	Syndrome	<25 years old	<12 years	Aterm	Child >1	3200	Normal	Survive	Normal	Normal	Stunting
PULMONARY ATRESIA	Cyanotic	No-Delay	<5 years old	Non-CHF	Non-PH	Non-Syndrome	>=2‎5 years old	<12 years	Aterm	First child	2600	Normal	Survive	Wasting	Underweight	Normal
ASD	Acyanotic	No-Delay	<5 years old	Non-CHF	Non-PH	Non-Syndrome	<25 years old	>=12 years	Preterm	Child >1	1300	LBW	Survive		Normal	Normal
ASD	Acyanotic	No-Delay	<5 years old	Non-CHF	PH	Non-Syndrome	<25 years old	>=12 years	Preterm	Child >1	1300	LBW	Survive		Normal	Normal
MITRAL ATRESIA	Cyanotic	Delay	<5 years old	Non-CHF	Non-PH	Non-Syndrome	<25 years old	>=12 years	Aterm	Child >1	3050	Normal	Survive	Wasting	Normal	Normal
ASD	Acyanotic	No-Delay	<5 years old	Non-CHF	Non-PH	Non-Syndrome	<25 years old	>=12 years	Preterm	Child >1	1582	LBW	Survive		Underweight	Normal
VSD	Acyanotic	No-Delay	<5 years old	CHF	Non-PH	Syndrome	<25 years old	>=12 years	Aterm	First child	2400	LBW	Survive	Normal	Underweight	Stunting
PDA	Acyanotic	No-Delay	<5 years old	CHF	Non-PH	Non-Syndrome	>=2‎5 years old	>=12 years	Aterm	First child	2045	LBW	Survive		Underweight	Stunting
AVSD	Acyanotic	No-Delay	<5 years old	CHF	Non-PH	Syndrome	<25 years old	>=12 years	Aterm	First child	2600	Normal	Survive	Normal	Underweight	Stunting
VSD	Acyanotic	Delay	>=5 years old	Non-CHF	Non-PH	Non-Syndrome	<25 years old	<12 years	Aterm	First child	2600	Normal	Survive	Normal		Normal
VSD	Acyanotic	Delay	<5 years old	CHF	Non-PH	Non-Syndrome	<25 years old	>=12 years	Aterm	Child >1	2800	Normal	Survive	Wasting	Underweight	Stunting
